# Supplementary material for: DBSolve Optimum: a software package for kinetic modeling which allows dynamic visualization of simulation results
Source: BMC Syst Biol. 2010 Aug 10;4:109. doi: 10.1186/1752-0509-4-109 (PMC2925829; doi:10.1186/1752-0509-4-109)
Supplement: Additional file 3 — Schematic representation of TCA cycle kinetic model in bars animation. DBSolve Optimum schema file. file contains scheme of kinetic model of TCA cycle in xml format designed for bar animation. [file 1752-0509-4-109-S3.XML]

<?xml version="1.0"?>
<GLShema><WidthCanvas>800</WidthCanvas><HeightCanvas>600</HeightCanvas><DisplaceX>400</DisplaceX><DisplaceY>300</DisplaceY><Scale>1</Scale><Caption>New Shema</Caption><Grid><LineEvery>100</LineEvery><Subdevision>5</Subdevision><Visible>False</Visible></Grid><CurPen><Color>0</Color><Width>2</Width><Stripple_Factor>1</Stripple_Factor><Stripple_Pattern>65535</Stripple_Pattern><Visible>True</Visible></CurPen><CurBrush><Color>32768</Color><KTransparent>100</KTransparent></CurBrush><CurFont><Color>0</Color><Name>Arial Narrow</Name><Size>11</Size><Bold>False</Bold><Italic>False</Italic></CurFont><h0>2</h0><h1>40</h1><r0>3</r0><r1>15</r1><angle0>25</angle0><angle1>85</angle1><Player><Vmax>184.367065429687</Vmax><Vmin>0</Vmin><Cmax>7.59177017211914</Cmax><Cmin>1.99999999495049E-6</Cmin><Tmax>10</Tmax><csec>15</csec><HV>500</HV><RC>50</RC><E>0.5</E><screensize>800*600</screensize><PBtext>External Glutamate</PBtext><PBx>30</PBx><PBy>10</PBy></Player><ListFigures><Figure><Id>1</Id><TypeFigure>5</TypeFigure><Name>Text 1</Name></Figure><Figure><Id>2</Id><TypeFigure>7</TypeFigure><Name>Rectangle 2</Name></Figure><Figure><Id>3</Id><TypeFigure>5</TypeFigure><Name>Text 3</Name></Figure><Figure><Id>4</Id><TypeFigure>7</TypeFigure><Name>Rectangle 4</Name></Figure><Figure><Id>5</Id><TypeFigure>5</TypeFigure><Name>Text 5</Name></Figure><Figure><Id>6</Id><TypeFigure>7</TypeFigure><Name>Rectangle 6</Name></Figure><Figure><Id>7</Id><TypeFigure>5</TypeFigure><Name>Text 7</Name></Figure><Figure><Id>8</Id><TypeFigure>7</TypeFigure><Name>Rectangle 8</Name></Figure><Figure><Id>9</Id><TypeFigure>5</TypeFigure><Name>Text 9</Name></Figure><Figure><Id>10</Id><TypeFigure>7</TypeFigure><Name>Rectangle 10</Name></Figure><Figure><Id>11</Id><TypeFigure>5</TypeFigure><Name>Text 11</Name></Figure><Figure><Id>12</Id><TypeFigure>7</TypeFigure><Name>Rectangle 12</Name></Figure><Figure><Id>13</Id><TypeFigure>5</TypeFigure><Name>Text 13</Name></Figure><Figure><Id>14</Id><TypeFigure>7</TypeFigure><Name>Rectangle 14</Name></Figure><Figure><Id>15</Id><TypeFigure>5</TypeFigure><Name>Text 15</Name></Figure><Figure><Id>16</Id><TypeFigure>7</TypeFigure><Name>Rectangle 16</Name></Figure><Figure><Id>17</Id><TypeFigure>5</TypeFigure><Name>Text 17</Name></Figure><Figure><Id>18</Id><TypeFigure>7</TypeFigure><Name>Rectangle 18</Name></Figure><Figure><Id>19</Id><TypeFigure>5</TypeFigure><Name>Text 19</Name></Figure><Figure><Id>20</Id><TypeFigure>7</TypeFigure><Name>Rectangle 20</Name></Figure><Figure><Id>21</Id><TypeFigure>5</TypeFigure><Name>Text 21</Name></Figure><Figure><Id>22</Id><TypeFigure>7</TypeFigure><Name>Rectangle 22</Name></Figure><Figure><Id>23</Id><TypeFigure>5</TypeFigure><Name>Text 23</Name></Figure><Figure><Id>24</Id><TypeFigure>7</TypeFigure><Name>Rectangle 24</Name></Figure><Figure><Id>25</Id><TypeFigure>5</TypeFigure><Name>Text 25</Name></Figure><Figure><Id>26</Id><TypeFigure>7</TypeFigure><Name>Rectangle 26</Name></Figure><Figure><Id>27</Id><TypeFigure>5</TypeFigure><Name>Text 27</Name></Figure><Figure><Id>28</Id><TypeFigure>7</TypeFigure><Name>Rectangle 28</Name></Figure><Figure><Id>29</Id><TypeFigure>5</TypeFigure><Name>Text 29</Name></Figure><Figure><Id>30</Id><TypeFigure>7</TypeFigure><Name>Rectangle 30</Name></Figure><Figure><Id>31</Id><TypeFigure>5</TypeFigure><Name>Text 31</Name></Figure><Figure><Id>32</Id><TypeFigure>7</TypeFigure><Name>Rectangle 32</Name></Figure><Figure><Id>33</Id><TypeFigure>5</TypeFigure><Name>Text 33</Name></Figure><Figure><Id>34</Id><TypeFigure>7</TypeFigure><Name>Rectangle 34</Name></Figure><Figure><Id>35</Id><TypeFigure>5</TypeFigure><Name>Text 35</Name></Figure><Figure><Id>36</Id><TypeFigure>7</TypeFigure><Name>Rectangle 36</Name></Figure><Figure><Id>37</Id><TypeFigure>5</TypeFigure><Name>Text 37</Name></Figure><Figure><Id>38</Id><TypeFigure>7</TypeFigure><Name>Rectangle 38</Name></Figure><Figure><Id>39</Id><TypeFigure>5</TypeFigure><Name>Text 39</Name></Figure><Figure><Id>40</Id><TypeFigure>7</TypeFigure><Name>Rectangle 40</Name></Figure><Figure><Id>41</Id><TypeFigure>5</TypeFigure><Name>Text 41</Name></Figure><Figure><Id>42</Id><TypeFigure>5</TypeFigure><Name>Text 42</Name></Figure><Figure><Id>43</Id><TypeFigure>2</TypeFigure><Name>Line 43</Name></Figure><Figure><Id>44</Id><TypeFigure>5</TypeFigure><Name>Text 44</Name></Figure><Figure><Id>45</Id><TypeFigure>5</TypeFigure><Name>Text 45</Name></Figure><Figure><Id>46</Id><TypeFigure>5</TypeFigure><Name>Text 46</Name></Figure><Figure><Id>47</Id><TypeFigure>5</TypeFigure><Name>Text 47</Name></Figure><Figure><Id>48</Id><TypeFigure>5</TypeFigure><Name>Text 48</Name></Figure><Figure><Id>49</Id><TypeFigure>5</TypeFigure><Name>Text 49</Name></Figure><Figure><Id>50</Id><TypeFigure>5</TypeFigure><Name>Text 50</Name></Figure><Figure><Id>51</Id><TypeFigure>5</TypeFigure><Name>Text 51</Name></Figure><Figure><Id>52</Id><TypeFigure>2</TypeFigure><Name>Line 52</Name></Figure><Figure><Id>57</Id><TypeFigure>2</TypeFigure><Name>Line 57</Name></Figure><Figure><Id>58</Id><TypeFigure>2</TypeFigure><Name>Line 58</Name></Figure><Figure><Id>59</Id><TypeFigure>2</TypeFigure><Name>Line 59</Name></Figure><Figure><Id>60</Id><TypeFigure>2</TypeFigure><Name>Line 60</Name></Figure><Figure><Id>55</Id><TypeFigure>5</TypeFigure><Name>Text 55</Name></Figure><Figure><Id>56</Id><TypeFigure>5</TypeFigure><Name>Text 56</Name></Figure><Figure><Id>54</Id><TypeFigure>5</TypeFigure><Name>Text 54</Name></Figure><Figure><Id>53</Id><TypeFigure>2</TypeFigure><Name>Line 53</Name></Figure><Figure><Id>61</Id><TypeFigure>5</TypeFigure><Name>Text 61</Name></Figure></ListFigures><Texts><Text><Id>1</Id><Font><Color>0</Color><Name>Arial Narrow</Name><Size>11</Size><Bold>False</Bold><Italic>False</Italic></Font><Caption>Asp_in</Caption><Position><x>290.5</x><y>59</y></Position><Comment></Comment></Text><Text><Id>3</Id><Font><Color>0</Color><Name>Arial Narrow</Name><Size>11</Size><Bold>False</Bold><Italic>False</Italic></Font><Caption>SDH_OAA</Caption><Position><x>653.5</x><y>60</y></Position><Comment></Comment></Text><Text><Id>5</Id><Font><Color>0</Color><Name>Arial Narrow</Name><Size>11</Size><Bold>False</Bold><Italic>False</Italic></Font><Caption>OAA</Caption><Position><x>339</x><y>59</y></Position><Comment></Comment></Text><Text><Id>7</Id><Font><Color>0</Color><Name>Arial Narrow</Name><Size>11</Size><Bold>False</Bold><Italic>False</Italic></Font><Caption>KG_in</Caption><Position><x>373.5</x><y>59</y></Position><Comment></Comment></Text><Text><Id>9</Id><Font><Color>0</Color><Name>Arial Narrow</Name><Size>11</Size><Bold>False</Bold><Italic>False</Italic></Font><Caption>CoA</Caption><Position><x>416.5</x><y>60</y></Position><Comment></Comment></Text><Text><Id>11</Id><Font><Color>0</Color><Name>Arial Narrow</Name><Size>11</Size><Bold>False</Bold><Italic>False</Italic></Font><Caption>Fum</Caption><Position><x>451</x><y>60</y></Position><Comment></Comment></Text><Text><Id>13</Id><Font><Color>0</Color><Name>Arial Narrow</Name><Size>11</Size><Bold>False</Bold><Italic>False</Italic></Font><Caption>Suc</Caption><Position><x>488</x><y>60</y></Position><Comment></Comment></Text><Text><Id>15</Id><Font><Color>0</Color><Name>Arial Narrow</Name><Size>11</Size><Bold>False</Bold><Italic>False</Italic></Font><Caption>SucCoA</Caption><Position><x>517.5</x><y>60</y></Position><Comment></Comment></Text><Text><Id>17</Id><Font><Color>0</Color><Name>Arial Narrow</Name><Size>11</Size><Bold>False</Bold><Italic>False</Italic></Font><Caption>Mal_in</Caption><Position><x>569</x><y>60</y></Position><Comment></Comment></Text><Text><Id>19</Id><Font><Color>0</Color><Name>Arial Narrow</Name><Size>11</Size><Bold>False</Bold><Italic>False</Italic></Font><Caption>SDH</Caption><Position><x>619</x><y>60</y></Position><Comment></Comment></Text><Text><Id>21</Id><Font><Color>0</Color><Name>Arial Narrow</Name><Size>11</Size><Bold>False</Bold><Italic>False</Italic></Font><Caption>Glu_in</Caption><Position><x>721.5</x><y>60</y></Position><Comment></Comment></Text><Text><Id>23</Id><Font><Color>0</Color><Name>Arial Narrow</Name><Size>10</Size><Bold>True</Bold><Italic>False</Italic></Font><Caption>v1</Caption><Position><x>10</x><y>63</y></Position><Comment></Comment></Text><Text><Id>25</Id><Font><Color>0</Color><Name>Arial Narrow</Name><Size>10</Size><Bold>True</Bold><Italic>False</Italic></Font><Caption>v2</Caption><Position><x>39</x><y>63</y></Position><Comment></Comment></Text><Text><Id>27</Id><Font><Color>0</Color><Name>Arial Narrow</Name><Size>10</Size><Bold>True</Bold><Italic>False</Italic></Font><Caption>v3</Caption><Position><x>68</x><y>62</y></Position><Comment></Comment></Text><Text><Id>29</Id><Font><Color>0</Color><Name>Arial Narrow</Name><Size>10</Size><Bold>True</Bold><Italic>False</Italic></Font><Caption>v4</Caption><Position><x>98</x><y>62</y></Position><Comment></Comment></Text><Text><Id>31</Id><Font><Color>0</Color><Name>Arial Narrow</Name><Size>10</Size><Bold>True</Bold><Italic>False</Italic></Font><Caption>v5</Caption><Position><x>128</x><y>61</y></Position><Comment></Comment></Text><Text><Id>33</Id><Font><Color>0</Color><Name>Arial Narrow</Name><Size>10</Size><Bold>True</Bold><Italic>False</Italic></Font><Caption>v6</Caption><Position><x>159</x><y>60</y></Position><Comment></Comment></Text><Text><Id>35</Id><Font><Color>0</Color><Name>Arial Narrow</Name><Size>10</Size><Bold>True</Bold><Italic>False</Italic></Font><Caption>v7</Caption><Position><x>189</x><y>59</y></Position><Comment></Comment></Text><Text><Id>37</Id><Font><Color>0</Color><Name>Arial Narrow</Name><Size>10</Size><Bold>True</Bold><Italic>False</Italic></Font><Caption>v8</Caption><Position><x>220</x><y>58</y></Position><Comment></Comment></Text><Text><Id>39</Id><Font><Color>0</Color><Name>Arial Narrow</Name><Size>10</Size><Bold>True</Bold><Italic>False</Italic></Font><Caption>v9</Caption><Position><x>251</x><y>57</y></Position><Comment></Comment></Text><Text><Id>41</Id><Font><Color>0</Color><Name>Arial Narrow</Name><Size>12</Size><Bold>False</Bold><Italic>False</Italic></Font><Caption>0</Caption><Position><x>19</x><y>15</y></Position><Comment></Comment></Text><Text><Id>42</Id><Font><Color>0</Color><Name>Arial Narrow</Name><Size>12</Size><Bold>False</Bold><Italic>False</Italic></Font><Caption>20</Caption><Position><x>234</x><y>16</y></Position><Comment></Comment></Text><Text><Id>44</Id><Position><x>278.000004570808</x><y>577.999999862833</y></Position><Caption>185</Caption><Font><Color>0</Color><Name>Arial Narrow</Name><Size>11</Size><Bold>False</Bold><Italic>False</Italic></Font><Comment></Comment></Text><Text><Id>45</Id><Position><x>281.999993512919</x><y>38.9999969827815</y></Position><Caption>0</Caption><Font><Color>0</Color><Name>Arial Narrow</Name><Size>11</Size><Bold>False</Bold><Italic>False</Italic></Font><Comment></Comment></Text><Text><Id>46</Id><Position><x>752.000051420594</x><y>578.000206021263</y></Position><Caption>8</Caption><Font><Color>0</Color><Name>Arial Narrow</Name><Size>11</Size><Bold>False</Bold><Italic>False</Italic></Font><Comment></Comment></Text><Text><Id>47</Id><Position><x>772.000030490886</x><y>36.0000001222377</y></Position><Caption>0</Caption><Font><Color>0</Color><Name>Arial Narrow</Name><Size>11</Size><Bold>False</Bold><Italic>False</Italic></Font><Comment></Comment></Text><Text><Id>48</Id><Position><x>241.999966652858</x><y>579.000005688295</y></Position><Caption>Vmax</Caption><Font><Color>0</Color><Name>Arial Narrow</Name><Size>11</Size><Bold>False</Bold><Italic>False</Italic></Font><Comment></Comment></Text><Text><Id>49</Id><Position><x>246.99999578017</x><y>39.0000004187554</y></Position><Caption>Vmin</Caption><Font><Color>0</Color><Name>Arial Narrow</Name><Size>11</Size><Bold>False</Bold><Italic>False</Italic></Font><Comment></Comment></Text><Text><Id>50</Id><Position><x>712.000024560534</x><y>579.000211846726</y></Position><Caption>Cmax</Caption><Font><Color>0</Color><Name>Arial Narrow</Name><Size>11</Size><Bold>False</Bold><Italic>False</Italic></Font><Comment></Comment></Text><Text><Id>51</Id><Position><x>736.000026932675</x><y>36.9999990757523</y></Position><Caption>Cmin</Caption><Font><Color>0</Color><Name>Arial Narrow</Name><Size>11</Size><Bold>False</Bold><Italic>False</Italic></Font><Comment></Comment></Text><Text><Id>55</Id><Position><x>253.000015258789</x><y>16.9999980926514</y></Position><Caption>mM</Caption><Font><Color>0</Color><Name>Arial Narrow</Name><Size>11</Size><Bold>False</Bold><Italic>False</Italic></Font><Comment></Comment></Text><Text><Id>56</Id><Position><x>309.999984827171</x><y>583.000028990145</y></Position><Caption>mM</Caption><Font><Color>0</Color><Name>Arial Narrow</Name><Size>11</Size><Bold>False</Bold><Italic>False</Italic></Font><Comment></Comment></Text><Text><Id>54</Id><Position><x>310.999887573418</x><y>563.999987025838</y></Position><Caption>min</Caption><Font><Color>0</Color><Name>Arial Narrow</Name><Size>11</Size><Bold>False</Bold><Italic>False</Italic></Font><Comment></Comment></Text><Text><Id>61</Id><Position><x>762.999359586435</x><y>579.999667916374</y></Position><Caption>mM</Caption><Font><Color>0</Color><Name>Arial Narrow</Name><Size>11</Size><Bold>False</Bold><Italic>False</Italic></Font><Comment></Comment></Text></Texts><Rectangles><Rectangle><Id>2</Id><IdText>1</IdText><Pen><Color>0</Color><Width>2</Width><Stripple_Factor>1</Stripple_Factor><Stripple_Pattern>65535</Stripple_Pattern><Visible>True</Visible></Pen><Brush><Color>32768</Color><KTransparent>100</KTransparent></Brush><Point1><x>299</x><y>73</y></Point1><Point2><x>319</x><y>173</y></Point2><Comment></Comment></Rectangle><Rectangle><Id>4</Id><IdText>3</IdText><Pen><Color>0</Color><Width>2</Width><Stripple_Factor>1</Stripple_Factor><Stripple_Pattern>65535</Stripple_Pattern><Visible>True</Visible></Pen><Brush><Color>32768</Color><KTransparent>100</KTransparent></Brush><Point1><x>672</x><y>74</y></Point1><Point2><x>692</x><y>174</y></Point2><Comment></Comment></Rectangle><Rectangle><Id>6</Id><IdText>5</IdText><Pen><Color>0</Color><Width>2</Width><Stripple_Factor>1</Stripple_Factor><Stripple_Pattern>65535</Stripple_Pattern><Visible>True</Visible></Pen><Brush><Color>32768</Color><KTransparent>100</KTransparent></Brush><Point1><x>341</x><y>73</y></Point1><Point2><x>361</x><y>173</y></Point2><Comment></Comment></Rectangle><Rectangle><Id>8</Id><IdText>7</IdText><Pen><Color>0</Color><Width>2</Width><Stripple_Factor>1</Stripple_Factor><Stripple_Pattern>65535</Stripple_Pattern><Visible>True</Visible></Pen><Brush><Color>32768</Color><KTransparent>100</KTransparent></Brush><Point1><x>381</x><y>73</y></Point1><Point2><x>401</x><y>173</y></Point2><Comment></Comment></Rectangle><Rectangle><Id>10</Id><IdText>9</IdText><Pen><Color>0</Color><Width>2</Width><Stripple_Factor>1</Stripple_Factor><Stripple_Pattern>65535</Stripple_Pattern><Visible>True</Visible></Pen><Brush><Color>32768</Color><KTransparent>100</KTransparent></Brush><Point1><x>418</x><y>74</y></Point1><Point2><x>438</x><y>174</y></Point2><Comment></Comment></Rectangle><Rectangle><Id>12</Id><IdText>11</IdText><Pen><Color>0</Color><Width>2</Width><Stripple_Factor>1</Stripple_Factor><Stripple_Pattern>65535</Stripple_Pattern><Visible>True</Visible></Pen><Brush><Color>32768</Color><KTransparent>100</KTransparent></Brush><Point1><x>454</x><y>74</y></Point1><Point2><x>474</x><y>174</y></Point2><Comment></Comment></Rectangle><Rectangle><Id>14</Id><IdText>13</IdText><Pen><Color>0</Color><Width>2</Width><Stripple_Factor>1</Stripple_Factor><Stripple_Pattern>65535</Stripple_Pattern><Visible>True</Visible></Pen><Brush><Color>32768</Color><KTransparent>100</KTransparent></Brush><Point1><x>489</x><y>74</y></Point1><Point2><x>509</x><y>174</y></Point2><Comment></Comment></Rectangle><Rectangle><Id>16</Id><IdText>15</IdText><Pen><Color>0</Color><Width>2</Width><Stripple_Factor>1</Stripple_Factor><Stripple_Pattern>65535</Stripple_Pattern><Visible>True</Visible></Pen><Brush><Color>32768</Color><KTransparent>100</KTransparent></Brush><Point1><x>530</x><y>74</y></Point1><Point2><x>550</x><y>174</y></Point2><Comment></Comment></Rectangle><Rectangle><Id>18</Id><IdText>17</IdText><Pen><Color>0</Color><Width>2</Width><Stripple_Factor>1</Stripple_Factor><Stripple_Pattern>65535</Stripple_Pattern><Visible>True</Visible></Pen><Brush><Color>32768</Color><KTransparent>100</KTransparent></Brush><Point1><x>578</x><y>74</y></Point1><Point2><x>598</x><y>174</y></Point2><Comment></Comment></Rectangle><Rectangle><Id>20</Id><IdText>19</IdText><Pen><Color>0</Color><Width>2</Width><Stripple_Factor>1</Stripple_Factor><Stripple_Pattern>65535</Stripple_Pattern><Visible>True</Visible></Pen><Brush><Color>32768</Color><KTransparent>100</KTransparent></Brush><Point1><x>622</x><y>74</y></Point1><Point2><x>642</x><y>174</y></Point2><Comment></Comment></Rectangle><Rectangle><Id>22</Id><IdText>21</IdText><Pen><Color>0</Color><Width>2</Width><Stripple_Factor>1</Stripple_Factor><Stripple_Pattern>65535</Stripple_Pattern><Visible>True</Visible></Pen><Brush><Color>32768</Color><KTransparent>100</KTransparent></Brush><Point1><x>730</x><y>74</y></Point1><Point2><x>750</x><y>174</y></Point2><Comment></Comment></Rectangle><Rectangle><Id>24</Id><IdText>23</IdText><Pen><Color>0</Color><Width>2</Width><Stripple_Factor>1</Stripple_Factor><Stripple_Pattern>65535</Stripple_Pattern><Visible>True</Visible></Pen><Brush><Color>16711680</Color><KTransparent>100</KTransparent></Brush><Point1><x>6</x><y>81</y></Point1><Point2><x>26</x><y>181</y></Point2><Comment></Comment></Rectangle><Rectangle><Id>26</Id><IdText>25</IdText><Pen><Color>0</Color><Width>2</Width><Stripple_Factor>1</Stripple_Factor><Stripple_Pattern>65535</Stripple_Pattern><Visible>True</Visible></Pen><Brush><Color>16711680</Color><KTransparent>100</KTransparent></Brush><Point1><x>35</x><y>81</y></Point1><Point2><x>55</x><y>181</y></Point2><Comment></Comment></Rectangle><Rectangle><Id>28</Id><IdText>27</IdText><Pen><Color>0</Color><Width>2</Width><Stripple_Factor>1</Stripple_Factor><Stripple_Pattern>65535</Stripple_Pattern><Visible>True</Visible></Pen><Brush><Color>16711680</Color><KTransparent>100</KTransparent></Brush><Point1><x>64</x><y>80</y></Point1><Point2><x>84</x><y>180</y></Point2><Comment></Comment></Rectangle><Rectangle><Id>30</Id><IdText>29</IdText><Pen><Color>0</Color><Width>2</Width><Stripple_Factor>1</Stripple_Factor><Stripple_Pattern>65535</Stripple_Pattern><Visible>True</Visible></Pen><Brush><Color>16711680</Color><KTransparent>100</KTransparent></Brush><Point1><x>94</x><y>80</y></Point1><Point2><x>114</x><y>180</y></Point2><Comment></Comment></Rectangle><Rectangle><Id>32</Id><IdText>31</IdText><Pen><Color>0</Color><Width>2</Width><Stripple_Factor>1</Stripple_Factor><Stripple_Pattern>65535</Stripple_Pattern><Visible>True</Visible></Pen><Brush><Color>16711680</Color><KTransparent>100</KTransparent></Brush><Point1><x>124</x><y>79</y></Point1><Point2><x>144</x><y>179</y></Point2><Comment></Comment></Rectangle><Rectangle><Id>34</Id><IdText>33</IdText><Pen><Color>0</Color><Width>2</Width><Stripple_Factor>1</Stripple_Factor><Stripple_Pattern>65535</Stripple_Pattern><Visible>True</Visible></Pen><Brush><Color>16711680</Color><KTransparent>100</KTransparent></Brush><Point1><x>155</x><y>78</y></Point1><Point2><x>175</x><y>178</y></Point2><Comment></Comment></Rectangle><Rectangle><Id>36</Id><IdText>35</IdText><Pen><Color>0</Color><Width>2</Width><Stripple_Factor>1</Stripple_Factor><Stripple_Pattern>65535</Stripple_Pattern><Visible>True</Visible></Pen><Brush><Color>16711680</Color><KTransparent>100</KTransparent></Brush><Point1><x>185</x><y>77</y></Point1><Point2><x>205</x><y>177</y></Point2><Comment></Comment></Rectangle><Rectangle><Id>38</Id><IdText>37</IdText><Pen><Color>0</Color><Width>2</Width><Stripple_Factor>1</Stripple_Factor><Stripple_Pattern>65535</Stripple_Pattern><Visible>True</Visible></Pen><Brush><Color>16711680</Color><KTransparent>100</KTransparent></Brush><Point1><x>216</x><y>76</y></Point1><Point2><x>236</x><y>176</y></Point2><Comment></Comment></Rectangle><Rectangle><Id>40</Id><IdText>39</IdText><Pen><Color>0</Color><Width>2</Width><Stripple_Factor>1</Stripple_Factor><Stripple_Pattern>65535</Stripple_Pattern><Visible>True</Visible></Pen><Brush><Color>16711680</Color><KTransparent>100</KTransparent></Brush><Point1><x>247</x><y>75</y></Point1><Point2><x>267</x><y>175</y></Point2><Comment></Comment></Rectangle></Rectangles><Lines><Line><Id>43</Id><PointBegin><x>282.999999338381</x><y>71.9999933725278</y></PointBegin><PointEnd><x>281.999993512919</x><y>570.999993444336</y></PointEnd><Pen><Color>0</Color><Width>2</Width><Visible>True</Visible><Stripple_Factor>1</Stripple_Factor><Stripple_Pattern>65535</Stripple_Pattern></Pen><Comment></Comment></Line><Line><Id>52</Id><PointBegin><x>770.000224998392</x><y>569.000016153149</y></PointBegin><PointEnd><x>769.00021917293</x><y>71.0000012909609</y></PointEnd><Pen><Color>0</Color><Width>2</Width><Visible>True</Visible><Stripple_Factor>1</Stripple_Factor><Stripple_Pattern>65535</Stripple_Pattern></Pen><Comment></Comment></Line><Line><Id>57</Id><PointBegin><x>273.000267501273</x><y>73.0000198138331</y></PointBegin><PointEnd><x>292.999679635882</x><y>73.0000198138331</y></PointEnd><Pen><Color>0</Color><Width>2</Width><Visible>True</Visible><Stripple_Factor>1</Stripple_Factor><Stripple_Pattern>65535</Stripple_Pattern></Pen><Comment></Comment></Line><Line><Id>58</Id><PointBegin><x>272.000003977773</x><y>571.000062163812</y></PointBegin><PointEnd><x>292.000189206495</x><y>571.000062163812</y></PointEnd><Pen><Color>0</Color><Width>2</Width><Visible>True</Visible><Stripple_Factor>1</Stripple_Factor><Stripple_Pattern>65535</Stripple_Pattern></Pen><Comment></Comment></Line><Line><Id>59</Id><PointBegin><x>759.999548268478</x><y>569.999815820182</y></PointBegin><PointEnd><x>779.999870936154</x><y>569.999815820182</y></PointEnd><Pen><Color>0</Color><Width>2</Width><Visible>True</Visible><Stripple_Factor>1</Stripple_Factor><Stripple_Pattern>65535</Stripple_Pattern></Pen><Comment></Comment></Line><Line><Id>60</Id><PointBegin><x>760.000510341153</x><y>71.0000012909609</y></PointBegin><PointEnd><x>780.000833008828</x><y>71.0000012909609</y></PointEnd><Pen><Color>0</Color><Width>2</Width><Visible>True</Visible><Stripple_Factor>1</Stripple_Factor><Stripple_Pattern>65535</Stripple_Pattern></Pen><Comment></Comment></Line><Line><Id>53</Id><PointBegin><x>303.000012768412</x><y>576.999994037371</y></PointBegin><PointEnd><x>337.000004675699</x><y>576.999994037371</y></PointEnd><Pen><Color>0</Color><Width>1</Width><Visible>True</Visible><Stripple_Factor>1</Stripple_Factor><Stripple_Pattern>65535</Stripple_Pattern></Pen><Comment></Comment></Line></Lines></GLShema>
