# Supplementary material for: DBSolve Optimum: a software package for kinetic modeling which allows dynamic visualization of simulation results
Source: BMC Syst Biol. 2010 Aug 10;4:109. doi: 10.1186/1752-0509-4-109 (PMC2925829; doi:10.1186/1752-0509-4-109)
Supplement: Additional file 4 — Schematic representation of TCA cycle kinetic model in arrows animation. DBSolve Optimum schema file. file contains scheme of kinetic model of TCA cycle in xml format designed for arrows animation. [file 1752-0509-4-109-S4.XML]

<?xml version="1.0"?>
<GLShema><WidthCanvas>800</WidthCanvas><HeightCanvas>600</HeightCanvas><DisplaceX>400</DisplaceX><DisplaceY>361</DisplaceY><Scale>1</Scale><Caption>New Shema</Caption><Grid><LineEvery>100</LineEvery><Subdevision>5</Subdevision><Visible>False</Visible></Grid><CurPen><Color>4294967295</Color><Width>2</Width><Stripple_Factor>1</Stripple_Factor><Stripple_Pattern>65535</Stripple_Pattern><Visible>True</Visible></CurPen><CurBrush><Color>4294967295</Color><KTransparent>12</KTransparent></CurBrush><CurFont><Color>0</Color><Name>Times New Roman</Name><Size>12</Size><Bold>False</Bold><Italic>False</Italic></CurFont><h0>2</h0><h1>40</h1><r0>3</r0><r1>15</r1><angle0>25</angle0><angle1>85</angle1><Player><Vmax>184.367065429687</Vmax><Vmin>0</Vmin><Cmax>7.59177017211914</Cmax><Cmin>1.99999999495049E-6</Cmin><Tmax>2</Tmax><csec>30</csec><HV>10</HV><RC>80</RC><E>-0.5</E><screensize>1024*768</screensize><PBtext>Time</PBtext><PBx>30</PBx><PBy>10</PBy></Player><CombineArrows><CombineArrow><Id>1</Id><Pen><Color>0</Color><Width>2</Width><Stripple_Factor>1</Stripple_Factor><Stripple_Pattern>65535</Stripple_Pattern><Visible>False</Visible></Pen><Brush><Color>12632256</Color><KTransparent>100</KTransparent></Brush><Height>15</Height><LinePoint1><x>374</x><y>553</y></LinePoint1><LinePoint2><x>424</x><y>553</y></LinePoint2><BeginArrows><OneArrow><Id>3</Id></OneArrow></BeginArrows><EndArrows><OneArrow><Id>5</Id></OneArrow></EndArrows><Comment></Comment></CombineArrow><CombineArrow><Id>6</Id><Pen><Color>12632256</Color><Width>2</Width><Stripple_Factor>1</Stripple_Factor><Stripple_Pattern>65535</Stripple_Pattern><Visible>False</Visible></Pen><Brush><Color>12632256</Color><KTransparent>100</KTransparent></Brush><Height>15</Height><LinePoint1><x>370</x><y>460</y></LinePoint1><LinePoint2><x>420</x><y>460</y></LinePoint2><BeginArrows><OneArrow><Id>8</Id></OneArrow><OneArrow><Id>10</Id></OneArrow></BeginArrows><EndArrows><OneArrow><Id>12</Id></OneArrow><OneArrow><Id>14</Id></OneArrow></EndArrows><Comment></Comment></CombineArrow><CombineArrow><Id>15</Id><Pen><Color>12632256</Color><Width>2</Width><Stripple_Factor>1</Stripple_Factor><Stripple_Pattern>65535</Stripple_Pattern><Visible>False</Visible></Pen><Brush><Color>12632256</Color><KTransparent>100</KTransparent></Brush><Height>15</Height><LinePoint1><x>640</x><y>368</y></LinePoint1><LinePoint2><x>690</x><y>368</y></LinePoint2><BeginArrows><OneArrow><Id>17</Id></OneArrow><OneArrow><Id>19</Id></OneArrow></BeginArrows><EndArrows><OneArrow><Id>21</Id></OneArrow></EndArrows><Comment></Comment></CombineArrow><CombineArrow><Id>22</Id><Pen><Color>12632256</Color><Width>2</Width><Stripple_Factor>1</Stripple_Factor><Stripple_Pattern>65535</Stripple_Pattern><Visible>False</Visible></Pen><Brush><Color>12632256</Color><KTransparent>100</KTransparent></Brush><Height>15</Height><LinePoint1><x>640</x><y>254</y></LinePoint1><LinePoint2><x>690</x><y>254</y></LinePoint2><BeginArrows><OneArrow><Id>24</Id></OneArrow></BeginArrows><EndArrows><OneArrow><Id>26</Id></OneArrow><OneArrow><Id>28</Id></OneArrow></EndArrows><Comment></Comment></CombineArrow><CombineArrow><Id>29</Id><Pen><Color>12632256</Color><Width>2</Width><Stripple_Factor>1</Stripple_Factor><Stripple_Pattern>65535</Stripple_Pattern><Visible>False</Visible></Pen><Brush><Color>12632256</Color><KTransparent>100</KTransparent></Brush><Height>15</Height><LinePoint1><x>380</x><y>140</y></LinePoint1><LinePoint2><x>430</x><y>140</y></LinePoint2><BeginArrows><OneArrow><Id>31</Id></OneArrow></BeginArrows><EndArrows><OneArrow><Id>33</Id></OneArrow></EndArrows><Comment></Comment></CombineArrow><CombineArrow><Id>34</Id><Pen><Color>12632256</Color><Width>2</Width><Stripple_Factor>1</Stripple_Factor><Stripple_Pattern>65535</Stripple_Pattern><Visible>False</Visible></Pen><Brush><Color>12632256</Color><KTransparent>100</KTransparent></Brush><Height>15</Height><LinePoint1><x>121</x><y>230</y></LinePoint1><LinePoint2><x>171</x><y>230</y></LinePoint2><BeginArrows><OneArrow><Id>36</Id></OneArrow></BeginArrows><EndArrows><OneArrow><Id>38</Id></OneArrow></EndArrows><Comment></Comment></CombineArrow><CombineArrow><Id>39</Id><Pen><Color>12632256</Color><Width>2</Width><Stripple_Factor>1</Stripple_Factor><Stripple_Pattern>65535</Stripple_Pattern><Visible>False</Visible></Pen><Brush><Color>12632256</Color><KTransparent>100</KTransparent></Brush><Height>15</Height><LinePoint1><x>123</x><y>378</y></LinePoint1><LinePoint2><x>173</x><y>378</y></LinePoint2><BeginArrows><OneArrow><Id>41</Id></OneArrow></BeginArrows><EndArrows><OneArrow><Id>43</Id></OneArrow></EndArrows><Comment></Comment></CombineArrow><CombineArrow><Id>44</Id><Pen><Color>12632256</Color><Width>2</Width><Stripple_Factor>1</Stripple_Factor><Stripple_Pattern>65535</Stripple_Pattern><Visible>False</Visible></Pen><Brush><Color>12632256</Color><KTransparent>100</KTransparent></Brush><Height>15</Height><LinePoint1><x>371</x><y>384</y></LinePoint1><LinePoint2><x>421</x><y>384</y></LinePoint2><BeginArrows><OneArrow><Id>46</Id></OneArrow></BeginArrows><EndArrows><OneArrow><Id>48</Id></OneArrow></EndArrows><Comment></Comment></CombineArrow><CombineArrow><Id>49</Id><Pen><Color>12632256</Color><Width>2</Width><Stripple_Factor>1</Stripple_Factor><Stripple_Pattern>65535</Stripple_Pattern><Visible>False</Visible></Pen><Brush><Color>12632256</Color><KTransparent>100</KTransparent></Brush><Height>15</Height><LinePoint1><x>380</x><y>86</y></LinePoint1><LinePoint2><x>430</x><y>86</y></LinePoint2><BeginArrows><OneArrow><Id>51</Id></OneArrow><OneArrow><Id>53</Id></OneArrow></BeginArrows><EndArrows><OneArrow><Id>55</Id></OneArrow></EndArrows><Comment></Comment></CombineArrow></CombineArrows><ListFigures><Figure><Id>1</Id><TypeFigure>9</TypeFigure><Name>CombineArrow 1</Name></Figure><Figure><Id>2</Id><TypeFigure>5</TypeFigure><Name>Text 2</Name></Figure><Figure><Id>3</Id><TypeFigure>6</TypeFigure><Name>Arrow 3</Name></Figure><Figure><Id>4</Id><TypeFigure>5</TypeFigure><Name>Text 4</Name></Figure><Figure><Id>5</Id><TypeFigure>6</TypeFigure><Name>Arrow 5</Name></Figure><Figure><Id>6</Id><TypeFigure>9</TypeFigure><Name>CombineArrow 6</Name></Figure><Figure><Id>7</Id><TypeFigure>5</TypeFigure><Name>Text 7</Name></Figure><Figure><Id>8</Id><TypeFigure>6</TypeFigure><Name>Arrow 8</Name></Figure><Figure><Id>9</Id><TypeFigure>5</TypeFigure><Name>Text 9</Name></Figure><Figure><Id>10</Id><TypeFigure>6</TypeFigure><Name>Arrow 10</Name></Figure><Figure><Id>11</Id><TypeFigure>5</TypeFigure><Name>Text 11</Name></Figure><Figure><Id>12</Id><TypeFigure>6</TypeFigure><Name>Arrow 12</Name></Figure><Figure><Id>13</Id><TypeFigure>5</TypeFigure><Name>Text 13</Name></Figure><Figure><Id>14</Id><TypeFigure>6</TypeFigure><Name>Arrow 14</Name></Figure><Figure><Id>15</Id><TypeFigure>9</TypeFigure><Name>CombineArrow 15</Name></Figure><Figure><Id>16</Id><TypeFigure>5</TypeFigure><Name>Text 16</Name></Figure><Figure><Id>17</Id><TypeFigure>6</TypeFigure><Name>Arrow 17</Name></Figure><Figure><Id>18</Id><TypeFigure>5</TypeFigure><Name>Text 18</Name></Figure><Figure><Id>19</Id><TypeFigure>6</TypeFigure><Name>Arrow 19</Name></Figure><Figure><Id>20</Id><TypeFigure>5</TypeFigure><Name>Text 20</Name></Figure><Figure><Id>21</Id><TypeFigure>6</TypeFigure><Name>Arrow 21</Name></Figure><Figure><Id>22</Id><TypeFigure>9</TypeFigure><Name>CombineArrow 22</Name></Figure><Figure><Id>23</Id><TypeFigure>5</TypeFigure><Name>Text 23</Name></Figure><Figure><Id>24</Id><TypeFigure>6</TypeFigure><Name>Arrow 24</Name></Figure><Figure><Id>25</Id><TypeFigure>5</TypeFigure><Name>Text 25</Name></Figure><Figure><Id>26</Id><TypeFigure>6</TypeFigure><Name>Arrow 26</Name></Figure><Figure><Id>27</Id><TypeFigure>5</TypeFigure><Name>Text 27</Name></Figure><Figure><Id>28</Id><TypeFigure>6</TypeFigure><Name>Arrow 28</Name></Figure><Figure><Id>29</Id><TypeFigure>9</TypeFigure><Name>CombineArrow 29</Name></Figure><Figure><Id>30</Id><TypeFigure>5</TypeFigure><Name>Text 30</Name></Figure><Figure><Id>31</Id><TypeFigure>6</TypeFigure><Name>Arrow 31</Name></Figure><Figure><Id>32</Id><TypeFigure>5</TypeFigure><Name>Text 32</Name></Figure><Figure><Id>33</Id><TypeFigure>6</TypeFigure><Name>Arrow 33</Name></Figure><Figure><Id>34</Id><TypeFigure>9</TypeFigure><Name>CombineArrow 34</Name></Figure><Figure><Id>35</Id><TypeFigure>5</TypeFigure><Name>Text 35</Name></Figure><Figure><Id>36</Id><TypeFigure>6</TypeFigure><Name>Arrow 36</Name></Figure><Figure><Id>37</Id><TypeFigure>5</TypeFigure><Name>Text 37</Name></Figure><Figure><Id>38</Id><TypeFigure>6</TypeFigure><Name>Arrow 38</Name></Figure><Figure><Id>39</Id><TypeFigure>9</TypeFigure><Name>CombineArrow 39</Name></Figure><Figure><Id>40</Id><TypeFigure>5</TypeFigure><Name>Text 40</Name></Figure><Figure><Id>41</Id><TypeFigure>6</TypeFigure><Name>Arrow 41</Name></Figure><Figure><Id>42</Id><TypeFigure>5</TypeFigure><Name>Text 42</Name></Figure><Figure><Id>43</Id><TypeFigure>6</TypeFigure><Name>Arrow 43</Name></Figure><Figure><Id>44</Id><TypeFigure>9</TypeFigure><Name>CombineArrow 44</Name></Figure><Figure><Id>45</Id><TypeFigure>5</TypeFigure><Name>Text 45</Name></Figure><Figure><Id>46</Id><TypeFigure>6</TypeFigure><Name>Arrow 46</Name></Figure><Figure><Id>47</Id><TypeFigure>5</TypeFigure><Name>Text 47</Name></Figure><Figure><Id>48</Id><TypeFigure>6</TypeFigure><Name>Arrow 48</Name></Figure><Figure><Id>49</Id><TypeFigure>9</TypeFigure><Name>CombineArrow 49</Name></Figure><Figure><Id>50</Id><TypeFigure>5</TypeFigure><Name>Text 50</Name></Figure><Figure><Id>51</Id><TypeFigure>6</TypeFigure><Name>Arrow 51</Name></Figure><Figure><Id>52</Id><TypeFigure>5</TypeFigure><Name>Text 52</Name></Figure><Figure><Id>53</Id><TypeFigure>6</TypeFigure><Name>Arrow 53</Name></Figure><Figure><Id>54</Id><TypeFigure>5</TypeFigure><Name>Text 54</Name></Figure><Figure><Id>55</Id><TypeFigure>6</TypeFigure><Name>Arrow 55</Name></Figure><Figure><Id>56</Id><TypeFigure>5</TypeFigure><Name>Text 56</Name></Figure><Figure><Id>57</Id><TypeFigure>5</TypeFigure><Name>Text 57</Name></Figure><Figure><Id>62</Id><TypeFigure>4</TypeFigure><Name>CurveBesje 62</Name></Figure><Figure><Id>63</Id><TypeFigure>4</TypeFigure><Name>CurveBesje 63</Name></Figure><Figure><Id>64</Id><TypeFigure>4</TypeFigure><Name>CurveBesje 64</Name></Figure><Figure><Id>65</Id><TypeFigure>4</TypeFigure><Name>CurveBesje 65</Name></Figure><Figure><Id>66</Id><TypeFigure>4</TypeFigure><Name>CurveBesje 66</Name></Figure><Figure><Id>68</Id><TypeFigure>4</TypeFigure><Name>CurveBesje 68</Name></Figure><Figure><Id>61</Id><TypeFigure>6</TypeFigure><Name>Arrow 61</Name></Figure><Figure><Id>59</Id><TypeFigure>5</TypeFigure><Name>Text 59</Name></Figure><Figure><Id>67</Id><TypeFigure>5</TypeFigure><Name>Text 67</Name></Figure><Figure><Id>58</Id><TypeFigure>6</TypeFigure><Name>Arrow 58</Name></Figure><Figure><Id>60</Id><TypeFigure>6</TypeFigure><Name>Arrow 60</Name></Figure><Figure><Id>69</Id><TypeFigure>5</TypeFigure><Name>Text 69</Name></Figure><Figure><Id>70</Id><TypeFigure>5</TypeFigure><Name>Text 70</Name></Figure><Figure><Id>71</Id><TypeFigure>7</TypeFigure><Name>Rectangle 71</Name></Figure><Figure><Id>72</Id><TypeFigure>7</TypeFigure><Name>Rectangle 72</Name></Figure><Figure><Id>73</Id><TypeFigure>7</TypeFigure><Name>Rectangle 73</Name></Figure><Figure><Id>74</Id><TypeFigure>7</TypeFigure><Name>Rectangle 74</Name></Figure><Figure><Id>76</Id><TypeFigure>7</TypeFigure><Name>Rectangle 76</Name></Figure><Figure><Id>75</Id><TypeFigure>7</TypeFigure><Name>Rectangle 75</Name></Figure><Figure><Id>77</Id><TypeFigure>5</TypeFigure><Name>Text 77</Name></Figure><Figure><Id>78</Id><TypeFigure>5</TypeFigure><Name>Text 78</Name></Figure><Figure><Id>79</Id><TypeFigure>6</TypeFigure><Name>Arrow 79</Name></Figure><Figure><Id>80</Id><TypeFigure>5</TypeFigure><Name>Text 80</Name></Figure><Figure><Id>81</Id><TypeFigure>5</TypeFigure><Name>Text 81</Name></Figure><Figure><Id>82</Id><TypeFigure>6</TypeFigure><Name>Arrow 82</Name></Figure><Figure><Id>83</Id><TypeFigure>5</TypeFigure><Name>Text 83</Name></Figure><Figure><Id>84</Id><TypeFigure>5</TypeFigure><Name>Text 84</Name></Figure><Figure><Id>85</Id><TypeFigure>5</TypeFigure><Name>Text 85</Name></Figure><Figure><Id>86</Id><TypeFigure>6</TypeFigure><Name>Arrow 86</Name></Figure><Figure><Id>87</Id><TypeFigure>6</TypeFigure><Name>Arrow 87</Name></Figure><Figure><Id>88</Id><TypeFigure>5</TypeFigure><Name>Text 88</Name></Figure><Figure><Id>89</Id><TypeFigure>5</TypeFigure><Name>Text 89</Name></Figure><Figure><Id>90</Id><TypeFigure>6</TypeFigure><Name>Arrow 90</Name></Figure><Figure><Id>91</Id><TypeFigure>7</TypeFigure><Name>Rectangle 91</Name></Figure><Figure><Id>92</Id><TypeFigure>7</TypeFigure><Name>Rectangle 92</Name></Figure><Figure><Id>93</Id><TypeFigure>7</TypeFigure><Name>Rectangle 93</Name></Figure><Figure><Id>94</Id><TypeFigure>7</TypeFigure><Name>Rectangle 94</Name></Figure><Figure><Id>95</Id><TypeFigure>7</TypeFigure><Name>Rectangle 95</Name></Figure><Figure><Id>96</Id><TypeFigure>7</TypeFigure><Name>Rectangle 96</Name></Figure><Figure><Id>97</Id><TypeFigure>7</TypeFigure><Name>Rectangle 97</Name></Figure><Figure><Id>98</Id><TypeFigure>7</TypeFigure><Name>Rectangle 98</Name></Figure><Figure><Id>99</Id><TypeFigure>7</TypeFigure><Name>Rectangle 99</Name></Figure><Figure><Id>100</Id><TypeFigure>5</TypeFigure><Name>Text 100</Name></Figure><Figure><Id>101</Id><TypeFigure>5</TypeFigure><Name>Text 101</Name></Figure><Figure><Id>102</Id><TypeFigure>5</TypeFigure><Name>Text 102</Name></Figure><Figure><Id>103</Id><TypeFigure>5</TypeFigure><Name>Text 103</Name></Figure><Figure><Id>104</Id><TypeFigure>5</TypeFigure><Name>Text 104</Name></Figure><Figure><Id>105</Id><TypeFigure>5</TypeFigure><Name>Text 105</Name></Figure><Figure><Id>106</Id><TypeFigure>5</TypeFigure><Name>Text 106</Name></Figure><Figure><Id>107</Id><TypeFigure>5</TypeFigure><Name>Text 107</Name></Figure><Figure><Id>108</Id><TypeFigure>5</TypeFigure><Name>Text 108</Name></Figure><Figure><Id>109</Id><TypeFigure>5</TypeFigure><Name>Text 109</Name></Figure><Figure><Id>110</Id><TypeFigure>5</TypeFigure><Name>Text 110</Name></Figure><Figure><Id>111</Id><TypeFigure>2</TypeFigure><Name>Line 111</Name></Figure><Figure><Id>112</Id><TypeFigure>5</TypeFigure><Name>Text 112</Name></Figure><Figure><Id>113</Id><TypeFigure>5</TypeFigure><Name>Text 113</Name></Figure><Figure><Id>114</Id><TypeFigure>5</TypeFigure><Name>Text 114</Name></Figure><Figure><Id>115</Id><TypeFigure>7</TypeFigure><Name>Rectangle 115</Name></Figure><Figure><Id>116</Id><TypeFigure>5</TypeFigure><Name>Text 116</Name></Figure><Figure><Id>117</Id><TypeFigure>5</TypeFigure><Name>Text 117</Name></Figure><Figure><Id>118</Id><TypeFigure>5</TypeFigure><Name>Text 118</Name></Figure><Figure><Id>119</Id><TypeFigure>2</TypeFigure><Name>Line 119</Name></Figure><Figure><Id>120</Id><TypeFigure>2</TypeFigure><Name>Line 120</Name></Figure><Figure><Id>121</Id><TypeFigure>2</TypeFigure><Name>Line 121</Name></Figure><Figure><Id>122</Id><TypeFigure>2</TypeFigure><Name>Line 122</Name></Figure><Figure><Id>123</Id><TypeFigure>2</TypeFigure><Name>Line 123</Name></Figure><Figure><Id>124</Id><TypeFigure>2</TypeFigure><Name>Line 124</Name></Figure><Figure><Id>126</Id><TypeFigure>5</TypeFigure><Name>Text 126</Name></Figure><Figure><Id>127</Id><TypeFigure>5</TypeFigure><Name>Text 127</Name></Figure><Figure><Id>125</Id><TypeFigure>5</TypeFigure><Name>Text 125</Name></Figure><Figure><Id>128</Id><TypeFigure>5</TypeFigure><Name>Text 128</Name></Figure></ListFigures><Texts><Text><Id>2</Id><Font><Color>0</Color><Name>Arial</Name><Size>8</Size><Bold>False</Bold><Italic>False</Italic></Font><Caption>Asp_in</Caption><Position><x>480</x><y>510</y></Position><Comment></Comment></Text><Text><Id>4</Id><Font><Color>0</Color><Name>Arial</Name><Size>8</Size><Bold>False</Bold><Italic>False</Italic></Font><Caption>Glu_in</Caption><Position><x>291</x><y>512</y></Position><Comment></Comment></Text><Text><Id>7</Id><Font><Color>0</Color><Name>Arial</Name><Size>8</Size><Bold>False</Bold><Italic>False</Italic></Font><Caption>OAA</Caption><Position><x>139</x><y>458</y></Position><Comment></Comment></Text><Text><Id>9</Id><Font><Color>0</Color><Name>Arial</Name><Size>8</Size><Bold>False</Bold><Italic>False</Italic></Font><Caption>Glu_in</Caption><Position><x>291</x><y>512</y></Position><Comment></Comment></Text><Text><Id>11</Id><Font><Color>0</Color><Name>Arial</Name><Size>8</Size><Bold>False</Bold><Italic>False</Italic></Font><Caption>Asp_in</Caption><Position><x>480</x><y>510</y></Position><Comment></Comment></Text><Text><Id>13</Id><Font><Color>0</Color><Name>Arial</Name><Size>8</Size><Bold>False</Bold><Italic>False</Italic></Font><Caption>KG_in</Caption><Position><x>653</x><y>460</y></Position><Comment></Comment></Text><Text><Id>16</Id><Font><Color>0</Color><Name>Arial</Name><Size>8</Size><Bold>False</Bold><Italic>False</Italic></Font><Caption>KG_in</Caption><Position><x>653</x><y>460</y></Position><Comment></Comment></Text><Text><Id>18</Id><Font><Color>0</Color><Name>Arial</Name><Size>8</Size><Bold>False</Bold><Italic>False</Italic></Font><Caption>CoA</Caption><Position><x>496</x><y>309</y></Position><Comment></Comment></Text><Text><Id>20</Id><Font><Color>0</Color><Name>Arial</Name><Size>8</Size><Bold>False</Bold><Italic>False</Italic></Font><Caption>SucCoA</Caption><Position><x>645</x><y>312</y></Position><Comment></Comment></Text><Text><Id>23</Id><Font><Color>0</Color><Name>Arial</Name><Size>8</Size><Bold>False</Bold><Italic>False</Italic></Font><Caption>SucCoA</Caption><Position><x>645</x><y>312</y></Position><Comment></Comment></Text><Text><Id>25</Id><Font><Color>0</Color><Name>Arial</Name><Size>8</Size><Bold>False</Bold><Italic>False</Italic></Font><Caption>CoA</Caption><Position><x>496</x><y>309</y></Position><Comment></Comment></Text><Text><Id>27</Id><Font><Color>0</Color><Name>Arial</Name><Size>8</Size><Bold>False</Bold><Italic>False</Italic></Font><Caption>Suc</Caption><Position><x>655</x><y>140</y></Position><Comment></Comment></Text><Text><Id>30</Id><Font><Color>0</Color><Name>Arial</Name><Size>8</Size><Bold>False</Bold><Italic>False</Italic></Font><Caption>Suc</Caption><Position><x>655</x><y>140</y></Position><Comment></Comment></Text><Text><Id>32</Id><Font><Color>0</Color><Name>Arial</Name><Size>8</Size><Bold>False</Bold><Italic>False</Italic></Font><Caption>Fum</Caption><Position><x>134</x><y>137</y></Position><Comment></Comment></Text><Text><Id>35</Id><Font><Color>0</Color><Name>Arial</Name><Size>8</Size><Bold>False</Bold><Italic>False</Italic></Font><Caption>Fum</Caption><Position><x>134</x><y>137</y></Position><Comment></Comment></Text><Text><Id>37</Id><Font><Color>0</Color><Name>Arial</Name><Size>8</Size><Bold>False</Bold><Italic>False</Italic></Font><Caption>Mal_in</Caption><Position><x>134</x><y>311</y></Position><Comment></Comment></Text><Text><Id>40</Id><Font><Color>0</Color><Name>Arial</Name><Size>8</Size><Bold>False</Bold><Italic>False</Italic></Font><Caption>Mal_in</Caption><Position><x>134</x><y>311</y></Position><Comment></Comment></Text><Text><Id>42</Id><Font><Color>0</Color><Name>Arial</Name><Size>8</Size><Bold>False</Bold><Italic>False</Italic></Font><Caption>OAA</Caption><Position><x>139</x><y>458</y></Position><Comment></Comment></Text><Text><Id>45</Id><Font><Color>0</Color><Name>Arial</Name><Size>8</Size><Bold>False</Bold><Italic>False</Italic></Font><Caption>KG_in</Caption><Position><x>653</x><y>460</y></Position><Comment></Comment></Text><Text><Id>47</Id><Font><Color>0</Color><Name>Arial</Name><Size>8</Size><Bold>False</Bold><Italic>False</Italic></Font><Caption>Mal_in</Caption><Position><x>134</x><y>311</y></Position><Comment></Comment></Text><Text><Id>50</Id><Font><Color>0</Color><Name>Arial</Name><Size>8</Size><Bold>False</Bold><Italic>False</Italic></Font><Caption>OAA</Caption><Position><x>295</x><y>90</y></Position><Comment></Comment></Text><Text><Id>52</Id><Font><Color>0</Color><Name>Arial</Name><Size>8</Size><Bold>False</Bold><Italic>False</Italic></Font><Caption>SDH</Caption><Position><x>395</x><y>122</y></Position><Comment></Comment></Text><Text><Id>54</Id><Font><Color>0</Color><Name>Arial</Name><Size>8</Size><Bold>False</Bold><Italic>False</Italic></Font><Caption>SDH_OAA</Caption><Position><x>382</x><y>19</y></Position><Comment></Comment></Text><Text><Id>56</Id><Font><Color>0</Color><Name>Arial</Name><Size>9</Size><Bold>False</Bold><Italic>False</Italic></Font><Caption>KGout</Caption><Position><x>319</x><y>335</y></Position><Comment></Comment></Text><Text><Id>57</Id><Font><Color>0</Color><Name>Arial</Name><Size>9</Size><Bold>False</Bold><Italic>False</Italic></Font><Caption>Malout</Caption><Position><x>444</x><y>372</y></Position><Comment></Comment></Text><Text><Id>59</Id><Font><Color>0</Color><Name>Arial</Name><Size>8</Size><Bold>False</Bold><Italic>False</Italic></Font><Caption>Gluout</Caption><Position><x>482</x><y>587</y></Position><Comment></Comment></Text><Text><Id>67</Id><Font><Color>0</Color><Name>Arial</Name><Size>8</Size><Bold>False</Bold><Italic>False</Italic></Font><Caption>Aspout</Caption><Position><x>286</x><y>588</y></Position><Comment></Comment></Text><Text><Id>69</Id><Font><Color>0</Color><Name>Arial</Name><Size>9</Size><Bold>False</Bold><Italic>False</Italic></Font><Caption>Hin</Caption><Position><x>290</x><y>550</y></Position><Comment></Comment></Text><Text><Id>70</Id><Font><Color>0</Color><Name>Arial</Name><Size>9</Size><Bold>False</Bold><Italic>False</Italic></Font><Caption>Hout</Caption><Position><x>489</x><y>550</y></Position><Comment></Comment></Text><Text><Id>77</Id><Font><Color>0</Color><Name>Arial</Name><Size>9</Size><Bold>False</Bold><Italic>False</Italic></Font><Caption>NAD</Caption><Position><x>94</x><y>354</y></Position><Comment></Comment></Text><Text><Id>78</Id><Font><Color>0</Color><Name>Arial</Name><Size>9</Size><Bold>False</Bold><Italic>False</Italic></Font><Caption>NADH</Caption><Position><x>91</x><y>413</y></Position><Comment></Comment></Text><Text><Id>80</Id><Font><Color>0</Color><Name>Arial</Name><Size>9</Size><Bold>False</Bold><Italic>False</Italic></Font><Caption>NAD</Caption><Position><x>705</x><y>400</y></Position><Comment></Comment></Text><Text><Id>81</Id><Font><Color>0</Color><Name>Arial</Name><Size>9</Size><Bold>False</Bold><Italic>False</Italic></Font><Caption>NADH</Caption><Position><x>705</x><y>337</y></Position><Comment></Comment></Text><Text><Id>83</Id><Font><Color>0</Color><Name>Arial</Name><Size>9</Size><Bold>False</Bold><Italic>False</Italic></Font><Caption>GDP</Caption><Position><x>705</x><y>300</y></Position><Comment></Comment></Text><Text><Id>84</Id><Font><Color>0</Color><Name>Arial</Name><Size>9</Size><Bold>False</Bold><Italic>False</Italic></Font><Caption>P</Caption><Position><x>706</x><y>276</y></Position><Comment></Comment></Text><Text><Id>85</Id><Font><Color>0</Color><Name>Arial</Name><Size>9</Size><Bold>False</Bold><Italic>False</Italic></Font><Caption>GTP</Caption><Position><x>707</x><y>228</y></Position><Comment></Comment></Text><Text><Id>88</Id><Font><Color>0</Color><Name>Arial</Name><Size>9</Size><Bold>False</Bold><Italic>False</Italic></Font><Caption>QH2</Caption><Position><x>181</x><y>107</y></Position><Comment></Comment></Text><Text><Id>89</Id><Font><Color>0</Color><Name>Arial</Name><Size>9</Size><Bold>False</Bold><Italic>False</Italic></Font><Caption>Q</Caption><Position><x>587</x><y>109</y></Position><Comment></Comment></Text><Text><Id>100</Id><Font><Color>0</Color><Name>Times New Roman</Name><Size>8</Size><Bold>True</Bold><Italic>True</Italic></Font><Caption>KMC</Caption><Position><x>385.000009419981</x><y>367.000076360352</y></Position><Comment></Comment></Text><Text><Id>101</Id><Font><Color>0</Color><Name>Times New Roman</Name><Size>8</Size><Bold>True</Bold><Italic>True</Italic></Font><Caption>MDH</Caption><Position><x>115.999988558856</x><y>384.000003594519</y></Position><Comment></Comment></Text><Text><Id>102</Id><Font><Color>0</Color><Name>Times New Roman</Name><Size>8</Size><Bold>True</Bold><Italic>True</Italic></Font><Caption>AspAT</Caption><Position><x>379.999808493978</x><y>469.000017722474</y></Position><Comment></Comment></Text><Text><Id>103</Id><Font><Color>0</Color><Name>Times New Roman</Name><Size>8</Size><Bold>True</Bold><Italic>True</Italic></Font><Caption>AGC</Caption><Position><x>383.000032128795</x><y>540.999990479159</y></Position><Comment></Comment></Text><Text><Id>104</Id><Font><Color>0</Color><Name>Times New Roman</Name><Size>8</Size><Bold>True</Bold><Italic>True</Italic></Font><Caption>KGDH</Caption><Position><x>669.000048943563</x><y>368.000013466337</y></Position><Comment></Comment></Text><Text><Id>105</Id><Font><Color>0</Color><Name>Times New Roman</Name><Size>8</Size><Bold>True</Bold><Italic>True</Italic></Font><Caption>STK</Caption><Position><x>670.000123488502</x><y>255.00000802413</y></Position><Comment></Comment></Text><Text><Id>106</Id><Font><Color>0</Color><Name>Times New Roman</Name><Size>8</Size><Bold>True</Bold><Italic>True</Italic></Font><Caption>SDH</Caption><Position><x>394.999816894531</x><y>155.000030517578</y></Position><Comment></Comment></Text><Text><Id>107</Id><Font><Color>0</Color><Name>Times New Roman</Name><Size>8</Size><Bold>True</Bold><Italic>True</Italic></Font><Caption>SDHinactivation</Caption><Position><x>410.999989083308</x><y>78.9999997910254</y></Position><Comment></Comment></Text><Text><Id>108</Id><Font><Color>0</Color><Name>Times New Roman</Name><Size>8</Size><Bold>True</Bold><Italic>True</Italic></Font><Caption>FUM</Caption><Position><x>116.999977204449</x><y>222.999976228159</y></Position><Comment></Comment></Text><Text><Id>109</Id><Font><Color>0</Color><Name>Times New Roman</Name><Size>12</Size><Bold>False</Bold><Italic>False</Italic></Font><Caption>0</Caption><Position><x>19</x><y>17</y></Position><Comment></Comment></Text><Text><Id>110</Id><Font><Color>0</Color><Name>Times New Roman</Name><Size>12</Size><Bold>False</Bold><Italic>False</Italic></Font><Caption>20</Caption><Position><x>232</x><y>15</y></Position><Comment></Comment></Text><Text><Id>112</Id><Position><x>41</x><y>569</y></Position><Caption>0</Caption><Font><Color>0</Color><Name>Times New Roman</Name><Size>12</Size><Bold>False</Bold><Italic>False</Italic></Font><Comment></Comment></Text><Text><Id>113</Id><Position><x>76</x><y>570</y></Position><Caption>90</Caption><Font><Color>0</Color><Name>Times New Roman</Name><Size>12</Size><Bold>False</Bold><Italic>False</Italic></Font><Comment></Comment></Text><Text><Id>114</Id><Position><x>22</x><y>568</y></Position><Caption>V</Caption><Font><Color>0</Color><Name>Times New Roman</Name><Size>12</Size><Bold>False</Bold><Italic>False</Italic></Font><Comment></Comment></Text><Text><Id>116</Id><Position><x>22</x><y>529</y></Position><Caption>C</Caption><Font><Color>0</Color><Name>Times New Roman</Name><Size>12</Size><Bold>False</Bold><Italic>False</Italic></Font><Comment></Comment></Text><Text><Id>117</Id><Position><x>40</x><y>529</y></Position><Caption>0</Caption><Font><Color>0</Color><Name>Times New Roman</Name><Size>12</Size><Bold>False</Bold><Italic>False</Italic></Font><Comment></Comment></Text><Text><Id>118</Id><Position><x>196</x><y>530</y></Position><Caption>8</Caption><Font><Color>0</Color><Name>Times New Roman</Name><Size>12</Size><Bold>False</Bold><Italic>False</Italic></Font><Comment></Comment></Text><Text><Id>126</Id><Position><x>101</x><y>578</y></Position><Caption>mM</Caption><Font><Color>0</Color><Name>Times New Roman</Name><Size>12</Size><Bold>False</Bold><Italic>False</Italic></Font><Comment></Comment></Text><Text><Id>127</Id><Position><x>103</x><y>564</y></Position><Caption>min</Caption><Font><Color>0</Color><Name>Times New Roman</Name><Size>12</Size><Bold>False</Bold><Italic>False</Italic></Font><Comment></Comment></Text><Text><Id>125</Id><Position><x>210</x><y>531</y></Position><Caption>mM</Caption><Font><Color>0</Color><Name>Times New Roman</Name><Size>12</Size><Bold>False</Bold><Italic>False</Italic></Font><Comment></Comment></Text><Text><Id>128</Id><Position><x>251</x><y>16</y></Position><Caption>min</Caption><Font><Color>0</Color><Name>Times New Roman</Name><Size>12</Size><Bold>False</Bold><Italic>False</Italic></Font><Comment></Comment></Text></Texts><Arrows><Arrow><Id>3</Id><IsCombinePart>True</IsCombinePart><HasHead>False</HasHead><Pen><Color>12632256</Color><Width>1</Width><Stripple_Factor>1</Stripple_Factor><Stripple_Pattern>65535</Stripple_Pattern><Visible>True</Visible></Pen><Brush><Color>12632256</Color><KTransparent>100</KTransparent></Brush><Height>15</Height><Point1><x>487.913177490234</x><y>521</y></Point1><Point4><x>399</x><y>553</y></Point4><Point2><x>30.0281200408936</x><y>-12.5822095870972</y></Point2><Point3><x>44.2422142028809</x><y>-13.9866495132446</y></Point3><IdText1>2</IdText1><IdText2>0</IdText2><Comment></Comment></Arrow><Arrow><Id>5</Id><IsCombinePart>True</IsCombinePart><HasHead>True</HasHead><Pen><Color>12632256</Color><Width>1</Width><Stripple_Factor>1</Stripple_Factor><Stripple_Pattern>65535</Stripple_Pattern><Visible>True</Visible></Pen><Brush><Color>12632256</Color><KTransparent>100</KTransparent></Brush><Height>15</Height><Point1><x>399</x><y>553</y></Point1><Point4><x>316.254577636719</x><y>523</y></Point4><Point2><x>41.8243942260742</x><y>-13.7010974884033</y></Point2><Point3><x>54.1043930053711</x><y>-12.1125802993774</y></Point3><IdText1>0</IdText1><IdText2>4</IdText2><Comment></Comment></Arrow><Arrow><Id>8</Id><IsCombinePart>True</IsCombinePart><HasHead>False</HasHead><Pen><Color>12632256</Color><Width>1</Width><Stripple_Factor>1</Stripple_Factor><Stripple_Pattern>65535</Stripple_Pattern><Visible>True</Visible></Pen><Brush><Color>12632256</Color><KTransparent>100</KTransparent></Brush><Height>15</Height><Point1><x>164</x><y>460.473907470703</y></Point1><Point4><x>395</x><y>460</y></Point4><Point2><x>28</x><y>0</y></Point2><Point3><x>34</x><y>0</y></Point3><IdText1>7</IdText1><IdText2>0</IdText2><Comment></Comment></Arrow><Arrow><Id>10</Id><IsCombinePart>True</IsCombinePart><HasHead>False</HasHead><Pen><Color>12632256</Color><Width>1</Width><Stripple_Factor>1</Stripple_Factor><Stripple_Pattern>65535</Stripple_Pattern><Visible>True</Visible></Pen><Brush><Color>12632256</Color><KTransparent>100</KTransparent></Brush><Height>15</Height><Point1><x>309.870178222656</x><y>506</y></Point1><Point4><x>395</x><y>460</y></Point4><Point2><x>28.8984298706055</x><y>-21.8833446502686</y></Point2><Point3><x>43.207447052002</x><y>-25.6537799835205</y></Point3><IdText1>9</IdText1><IdText2>0</IdText2><Comment></Comment></Arrow><Arrow><Id>12</Id><IsCombinePart>True</IsCombinePart><HasHead>True</HasHead><Pen><Color>12632256</Color><Width>1</Width><Stripple_Factor>1</Stripple_Factor><Stripple_Pattern>65535</Stripple_Pattern><Visible>True</Visible></Pen><Brush><Color>12632256</Color><KTransparent>100</KTransparent></Brush><Height>15</Height><Point1><x>395</x><y>460</y></Point1><Point4><x>489.349487304687</x><y>504</y></Point4><Point2><x>51.8548049926758</x><y>-19.0020885467529</y></Point2><Point3><x>58.2146835327148</x><y>-19.5205154418945</y></Point3><IdText1>0</IdText1><IdText2>11</IdText2><Comment></Comment></Arrow><Arrow><Id>14</Id><IsCombinePart>True</IsCombinePart><HasHead>True</HasHead><Pen><Color>12632256</Color><Width>1</Width><Stripple_Factor>1</Stripple_Factor><Stripple_Pattern>65535</Stripple_Pattern><Visible>True</Visible></Pen><Brush><Color>12632256</Color><KTransparent>100</KTransparent></Brush><Height>15</Height><Point1><x>395</x><y>460</y></Point1><Point4><x>652</x><y>462.357879638672</y></Point4><Point2><x>31</x><y>0</y></Point2><Point3><x>37</x><y>0</y></Point3><IdText1>0</IdText1><IdText2>13</IdText2><Comment></Comment></Arrow><Arrow><Id>17</Id><IsCombinePart>True</IsCombinePart><HasHead>False</HasHead><Pen><Color>12632256</Color><Width>1</Width><Stripple_Factor>1</Stripple_Factor><Stripple_Pattern>65535</Stripple_Pattern><Visible>True</Visible></Pen><Brush><Color>12632256</Color><KTransparent>100</KTransparent></Brush><Height>15</Height><Point1><x>666.152282714844</x><y>454</y></Point1><Point4><x>665</x><y>368</y></Point4><Point2><x>28</x><y>0</y></Point2><Point3><x>34</x><y>0</y></Point3><IdText1>16</IdText1><IdText2>0</IdText2><Comment></Comment></Arrow><Arrow><Id>19</Id><IsCombinePart>True</IsCombinePart><HasHead>False</HasHead><Pen><Color>12632256</Color><Width>1</Width><Stripple_Factor>1</Stripple_Factor><Stripple_Pattern>65535</Stripple_Pattern><Visible>True</Visible></Pen><Brush><Color>12632256</Color><KTransparent>100</KTransparent></Brush><Height>15</Height><Point1><x>508.993011474609</x><y>320</y></Point1><Point4><x>665</x><y>368</y></Point4><Point2><x>60.3446273803711</x><y>91.3483734130859</y></Point2><Point3><x>160.042678833008</x><y>55.9226493835449</y></Point3><IdText1>18</IdText1><IdText2>0</IdText2><Comment></Comment></Arrow><Arrow><Id>21</Id><IsCombinePart>True</IsCombinePart><HasHead>True</HasHead><Pen><Color>12632256</Color><Width>1</Width><Stripple_Factor>1</Stripple_Factor><Stripple_Pattern>65535</Stripple_Pattern><Visible>True</Visible></Pen><Brush><Color>12632256</Color><KTransparent>100</KTransparent></Brush><Height>15</Height><Point1><x>665</x><y>368</y></Point1><Point4><x>664.579711914062</x><y>323</y></Point4><Point2><x>31</x><y>0</y></Point2><Point3><x>37</x><y>0</y></Point3><IdText1>0</IdText1><IdText2>20</IdText2><Comment></Comment></Arrow><Arrow><Id>24</Id><IsCombinePart>True</IsCombinePart><HasHead>False</HasHead><Pen><Color>12632256</Color><Width>1</Width><Stripple_Factor>1</Stripple_Factor><Stripple_Pattern>65535</Stripple_Pattern><Visible>True</Visible></Pen><Brush><Color>12632256</Color><KTransparent>100</KTransparent></Brush><Height>15</Height><Point1><x>665.000366210937</x><y>306</y></Point1><Point4><x>665</x><y>254</y></Point4><Point2><x>28</x><y>0</y></Point2><Point3><x>34</x><y>0</y></Point3><IdText1>23</IdText1><IdText2>0</IdText2><Comment></Comment></Arrow><Arrow><Id>26</Id><IsCombinePart>True</IsCombinePart><HasHead>True</HasHead><Pen><Color>12632256</Color><Width>1</Width><Stripple_Factor>1</Stripple_Factor><Stripple_Pattern>65535</Stripple_Pattern><Visible>True</Visible></Pen><Brush><Color>12632256</Color><KTransparent>100</KTransparent></Brush><Height>15</Height><Point1><x>665</x><y>254</y></Point1><Point4><x>509.305969238281</x><y>303</y></Point4><Point2><x>29.993408203125</x><y>90.3625793457031</y></Point2><Point3><x>103.737716674805</x><y>82.6043930053711</y></Point3><IdText1>0</IdText1><IdText2>25</IdText2><Comment></Comment></Arrow><Arrow><Id>28</Id><IsCombinePart>True</IsCombinePart><HasHead>True</HasHead><Pen><Color>12632256</Color><Width>1</Width><Stripple_Factor>1</Stripple_Factor><Stripple_Pattern>65535</Stripple_Pattern><Visible>True</Visible></Pen><Brush><Color>12632256</Color><KTransparent>100</KTransparent></Brush><Height>15</Height><Point1><x>665</x><y>254</y></Point1><Point4><x>664.9794921875</x><y>151</y></Point4><Point2><x>31</x><y>0</y></Point2><Point3><x>37</x><y>0</y></Point3><IdText1>0</IdText1><IdText2>27</IdText2><Comment></Comment></Arrow><Arrow><Id>31</Id><IsCombinePart>True</IsCombinePart><HasHead>False</HasHead><Pen><Color>12632256</Color><Width>1</Width><Stripple_Factor>1</Stripple_Factor><Stripple_Pattern>65535</Stripple_Pattern><Visible>True</Visible></Pen><Brush><Color>12632256</Color><KTransparent>100</KTransparent></Brush><Height>15</Height><Point1><x>654</x><y>142.395874023438</y></Point1><Point4><x>405</x><y>140</y></Point4><Point2><x>28</x><y>0</y></Point2><Point3><x>34</x><y>0</y></Point3><IdText1>30</IdText1><IdText2>0</IdText2><Comment></Comment></Arrow><Arrow><Id>33</Id><IsCombinePart>True</IsCombinePart><HasHead>True</HasHead><Pen><Color>12632256</Color><Width>1</Width><Stripple_Factor>1</Stripple_Factor><Stripple_Pattern>65535</Stripple_Pattern><Visible>True</Visible></Pen><Brush><Color>12632256</Color><KTransparent>100</KTransparent></Brush><Height>15</Height><Point1><x>405</x><y>140</y></Point1><Point4><x>155</x><y>139.528091430664</y></Point4><Point2><x>31</x><y>0</y></Point2><Point3><x>37</x><y>0</y></Point3><IdText1>0</IdText1><IdText2>32</IdText2><Comment></Comment></Arrow><Arrow><Id>36</Id><IsCombinePart>True</IsCombinePart><HasHead>False</HasHead><Pen><Color>12632256</Color><Width>1</Width><Stripple_Factor>1</Stripple_Factor><Stripple_Pattern>65535</Stripple_Pattern><Visible>True</Visible></Pen><Brush><Color>12632256</Color><KTransparent>100</KTransparent></Brush><Height>15</Height><Point1><x>144.299575805664</x><y>148</y></Point1><Point4><x>146</x><y>230</y></Point4><Point2><x>28</x><y>0</y></Point2><Point3><x>34</x><y>0</y></Point3><IdText1>35</IdText1><IdText2>0</IdText2><Comment></Comment></Arrow><Arrow><Id>38</Id><IsCombinePart>True</IsCombinePart><HasHead>True</HasHead><Pen><Color>12632256</Color><Width>1</Width><Stripple_Factor>1</Stripple_Factor><Stripple_Pattern>65535</Stripple_Pattern><Visible>True</Visible></Pen><Brush><Color>12632256</Color><KTransparent>100</KTransparent></Brush><Height>15</Height><Point1><x>146</x><y>230</y></Point1><Point4><x>149</x><y>305</y></Point4><Point2><x>31</x><y>0</y></Point2><Point3><x>37</x><y>0</y></Point3><IdText1>0</IdText1><IdText2>37</IdText2><Comment></Comment></Arrow><Arrow><Id>41</Id><IsCombinePart>True</IsCombinePart><HasHead>False</HasHead><Pen><Color>12632256</Color><Width>1</Width><Stripple_Factor>1</Stripple_Factor><Stripple_Pattern>65535</Stripple_Pattern><Visible>True</Visible></Pen><Brush><Color>12632256</Color><KTransparent>100</KTransparent></Brush><Height>15</Height><Point1><x>149.378341674805</x><y>322</y></Point1><Point4><x>149</x><y>378</y></Point4><Point2><x>28</x><y>0</y></Point2><Point3><x>34</x><y>0</y></Point3><IdText1>40</IdText1><IdText2>0</IdText2><Comment></Comment></Arrow><Arrow><Id>43</Id><IsCombinePart>True</IsCombinePart><HasHead>True</HasHead><Pen><Color>12632256</Color><Width>1</Width><Stripple_Factor>1</Stripple_Factor><Stripple_Pattern>65535</Stripple_Pattern><Visible>True</Visible></Pen><Brush><Color>12632256</Color><KTransparent>100</KTransparent></Brush><Height>15</Height><Point1><x>149</x><y>378</y></Point1><Point4><x>150.792251586914</x><y>452</y></Point4><Point2><x>31</x><y>0</y></Point2><Point3><x>37</x><y>0</y></Point3><IdText1>0</IdText1><IdText2>42</IdText2><Comment></Comment></Arrow><Arrow><Id>46</Id><IsCombinePart>True</IsCombinePart><HasHead>False</HasHead><Pen><Color>12632256</Color><Width>1</Width><Stripple_Factor>1</Stripple_Factor><Stripple_Pattern>65535</Stripple_Pattern><Visible>True</Visible></Pen><Brush><Color>12632256</Color><KTransparent>100</KTransparent></Brush><Height>15</Height><Point1><x>652</x><y>458.137420654297</y></Point1><Point4><x>396</x><y>384</y></Point4><Point2><x>28</x><y>0</y></Point2><Point3><x>34</x><y>0</y></Point3><IdText1>45</IdText1><IdText2>0</IdText2><Comment></Comment></Arrow><Arrow><Id>48</Id><IsCombinePart>True</IsCombinePart><HasHead>True</HasHead><Pen><Color>12632256</Color><Width>1</Width><Stripple_Factor>1</Stripple_Factor><Stripple_Pattern>65535</Stripple_Pattern><Visible>True</Visible></Pen><Brush><Color>12632256</Color><KTransparent>100</KTransparent></Brush><Height>15</Height><Point1><x>396</x><y>384</y></Point1><Point4><x>165</x><y>318.077667236328</y></Point4><Point2><x>31</x><y>0</y></Point2><Point3><x>37</x><y>0</y></Point3><IdText1>0</IdText1><IdText2>47</IdText2><Comment></Comment></Arrow><Arrow><Id>51</Id><IsCombinePart>True</IsCombinePart><HasHead>False</HasHead><Pen><Color>12632256</Color><Width>1</Width><Stripple_Factor>1</Stripple_Factor><Stripple_Pattern>65535</Stripple_Pattern><Visible>True</Visible></Pen><Brush><Color>12632256</Color><KTransparent>100</KTransparent></Brush><Height>15</Height><Point1><x>320</x><y>99.7771759033203</y></Point1><Point4><x>406</x><y>86</y></Point4><Point2><x>25.2940406799316</x><y>20.0052871704102</y></Point2><Point3><x>78.9863891601562</x><y>26.0988521575928</y></Point3><IdText1>50</IdText1><IdText2>0</IdText2><Comment></Comment></Arrow><Arrow><Id>53</Id><IsCombinePart>True</IsCombinePart><HasHead>False</HasHead><Pen><Color>12632256</Color><Width>1</Width><Stripple_Factor>1</Stripple_Factor><Stripple_Pattern>65535</Stripple_Pattern><Visible>True</Visible></Pen><Brush><Color>12632256</Color><KTransparent>100</KTransparent></Brush><Height>15</Height><Point1><x>405.60791015625</x><y>117</y></Point1><Point4><x>406</x><y>86</y></Point4><Point2><x>28</x><y>0</y></Point2><Point3><x>34</x><y>0</y></Point3><IdText1>52</IdText1><IdText2>0</IdText2><Comment></Comment></Arrow><Arrow><Id>55</Id><IsCombinePart>True</IsCombinePart><HasHead>True</HasHead><Pen><Color>12632256</Color><Width>1</Width><Stripple_Factor>1</Stripple_Factor><Stripple_Pattern>65535</Stripple_Pattern><Visible>True</Visible></Pen><Brush><Color>12632256</Color><KTransparent>100</KTransparent></Brush><Height>15</Height><Point1><x>406</x><y>86</y></Point1><Point4><x>407.420562744141</x><y>30</y></Point4><Point2><x>7</x><y>3.05979739323448E-7</y></Point2><Point3><x>21</x><y>9.17939189548633E-7</y></Point3><IdText1>0</IdText1><IdText2>54</IdText2><Comment></Comment></Arrow><Arrow><Id>61</Id><IsCombinePart>False</IsCombinePart><HasHead>True</HasHead><Pen><Color>12632256</Color><Width>1</Width><Stripple_Factor>1</Stripple_Factor><Stripple_Pattern>65535</Stripple_Pattern><Visible>True</Visible></Pen><Brush><Color>12632256</Color><KTransparent>100</KTransparent></Brush><Point1><x>441</x><y>377</y></Point1><Point4><x>341</x><y>345</y></Point4><Point2><x>35.0492057800293</x><y>-21.7152729034424</y></Point2><Point3><x>52.5357131958008</x><y>-29.4108619689941</y></Point3><Height>2</Height><IdText1>0</IdText1><IdText2>0</IdText2><Comment></Comment></Arrow><Arrow><Id>58</Id><IsCombinePart>False</IsCombinePart><HasHead>True</HasHead><Pen><Color>12632256</Color><Width>1</Width><Stripple_Factor>1</Stripple_Factor><Stripple_Pattern>65535</Stripple_Pattern><Visible>True</Visible></Pen><Brush><Color>12632256</Color><KTransparent>100</KTransparent></Brush><Point1><x>488</x><y>583</y></Point1><Point4><x>319</x><y>585</y></Point4><Point2><x>64.5339431762695</x><y>39.7664489746094</y></Point2><Point3><x>100.53141784668</x><y>40.192455291748</y></Point3><Height>2</Height><IdText1>0</IdText1><IdText2>0</IdText2><Comment></Comment></Arrow><Arrow><Id>60</Id><IsCombinePart>False</IsCombinePart><HasHead>True</HasHead><Pen><Color>12632256</Color><Width>1</Width><Stripple_Factor>1</Stripple_Factor><Stripple_Pattern>65535</Stripple_Pattern><Visible>True</Visible></Pen><Brush><Color>12632256</Color><KTransparent>100</KTransparent></Brush><Point1><x>486</x><y>553</y></Point1><Point4><x>310</x><y>552</y></Point4><Point2><x>23</x><y>0</y></Point2><Point3><x>33</x><y>0</y></Point3><Height>2</Height><IdText1>0</IdText1><IdText2>0</IdText2><Comment></Comment></Arrow><Arrow><Id>79</Id><IsCombinePart>False</IsCombinePart><HasHead>True</HasHead><Pen><Color>12632256</Color><Width>1</Width><Stripple_Factor>1</Stripple_Factor><Stripple_Pattern>65535</Stripple_Pattern><Visible>True</Visible></Pen><Brush><Color>12632256</Color><KTransparent>100</KTransparent></Brush><Point1><x>121</x><y>360</y></Point1><Point4><x>125</x><y>414</y></Point4><Point2><x>17.7661399841309</x><y>-36.7881011962891</y></Point2><Point3><x>37.1205215454102</x><y>-27.3325233459473</y></Point3><Height>2</Height><IdText1>0</IdText1><IdText2>0</IdText2><Comment></Comment></Arrow><Arrow><Id>82</Id><IsCombinePart>False</IsCombinePart><HasHead>True</HasHead><Pen><Color>12632256</Color><Width>1</Width><Stripple_Factor>1</Stripple_Factor><Stripple_Pattern>65535</Stripple_Pattern><Visible>True</Visible></Pen><Brush><Color>12632256</Color><KTransparent>100</KTransparent></Brush><Point1><x>704</x><y>400</y></Point1><Point4><x>704</x><y>343</y></Point4><Point2><x>16.0000019073486</x><y>-61</y></Point2><Point3><x>53</x><y>-35.9999961853027</y></Point3><Height>2</Height><IdText1>0</IdText1><IdText2>0</IdText2><Comment></Comment></Arrow><Arrow><Id>86</Id><IsCombinePart>False</IsCombinePart><HasHead>True</HasHead><Pen><Color>12632256</Color><Width>1</Width><Stripple_Factor>1</Stripple_Factor><Stripple_Pattern>65535</Stripple_Pattern><Visible>True</Visible></Pen><Brush><Color>12632256</Color><KTransparent>100</KTransparent></Brush><Point1><x>705</x><y>280</y></Point1><Point4><x>705</x><y>233</y></Point4><Point2><x>7.00000190734863</x><y>-48</y></Point2><Point3><x>31.0000019073486</x><y>-52</y></Point3><Height>2</Height><IdText1>0</IdText1><IdText2>0</IdText2><Comment></Comment></Arrow><Arrow><Id>87</Id><IsCombinePart>False</IsCombinePart><HasHead>True</HasHead><Pen><Color>12632256</Color><Width>1</Width><Stripple_Factor>1</Stripple_Factor><Stripple_Pattern>65535</Stripple_Pattern><Visible>True</Visible></Pen><Brush><Color>12632256</Color><KTransparent>100</KTransparent></Brush><Point1><x>704</x><y>303</y></Point1><Point4><x>705</x><y>233</y></Point4><Point2><x>43.1098899841309</x><y>-62.6221809387207</y></Point2><Point3><x>58.4940338134766</x><y>-35.8391952514648</y></Point3><Height>2</Height><IdText1>0</IdText1><IdText2>0</IdText2><Comment></Comment></Arrow><Arrow><Id>90</Id><IsCombinePart>False</IsCombinePart><HasHead>True</HasHead><Pen><Color>12632256</Color><Width>1</Width><Stripple_Factor>1</Stripple_Factor><Stripple_Pattern>65535</Stripple_Pattern><Visible>True</Visible></Pen><Brush><Color>12632256</Color><KTransparent>100</KTransparent></Brush><Point1><x>585</x><y>121</y></Point1><Point4><x>205</x><y>119</y></Point4><Point2><x>159.8662109375</x><y>-25.8417301177979</y></Point2><Point3><x>198.876190185547</x><y>-24.0470142364502</y></Point3><Height>2</Height><IdText1>0</IdText1><IdText2>0</IdText2><Comment></Comment></Arrow></Arrows><CurvesBesje><CurveBesje><Id>62</Id><Point1><x>454</x><y>386</y></Point1><Point2><x>454</x><y>386</y></Point2><Point3><x>454</x><y>386</y></Point3><Point4><x>454</x><y>386</y></Point4><Pen><Color>12632256</Color><Width>2</Width><Stripple_Factor>1</Stripple_Factor><Stripple_Pattern>65535</Stripple_Pattern></Pen><Comment></Comment></CurveBesje><CurveBesje><Id>63</Id><Point1><x>450</x><y>384</y></Point1><Point2><x>450</x><y>384</y></Point2><Point3><x>450</x><y>384</y></Point3><Point4><x>450</x><y>384</y></Point4><Pen><Color>12632256</Color><Width>2</Width><Stripple_Factor>1</Stripple_Factor><Stripple_Pattern>65535</Stripple_Pattern></Pen><Comment></Comment></CurveBesje><CurveBesje><Id>64</Id><Point1><x>440</x><y>388</y></Point1><Point2><x>440</x><y>388</y></Point2><Point3><x>440</x><y>388</y></Point3><Point4><x>440</x><y>388</y></Point4><Pen><Color>12632256</Color><Width>2</Width><Stripple_Factor>1</Stripple_Factor><Stripple_Pattern>65535</Stripple_Pattern></Pen><Comment></Comment></CurveBesje><CurveBesje><Id>65</Id><Point1><x>442</x><y>387</y></Point1><Point2><x>442</x><y>387</y></Point2><Point3><x>442</x><y>387</y></Point3><Point4><x>442</x><y>387</y></Point4><Pen><Color>12632256</Color><Width>2</Width><Stripple_Factor>1</Stripple_Factor><Stripple_Pattern>65535</Stripple_Pattern></Pen><Comment></Comment></CurveBesje><CurveBesje><Id>66</Id><Point1><x>449</x><y>385</y></Point1><Point2><x>449</x><y>385</y></Point2><Point3><x>449</x><y>385</y></Point3><Point4><x>449</x><y>385</y></Point4><Pen><Color>12632256</Color><Width>2</Width><Stripple_Factor>1</Stripple_Factor><Stripple_Pattern>65535</Stripple_Pattern></Pen><Reference></Reference><Comment></Comment></CurveBesje><CurveBesje><Id>68</Id><Point1><x>444</x><y>386</y></Point1><Point2><x>444</x><y>386</y></Point2><Point3><x>444</x><y>386</y></Point3><Point4><x>444</x><y>386</y></Point4><Pen><Color>12632256</Color><Width>2</Width><Stripple_Factor>1</Stripple_Factor><Stripple_Pattern>65535</Stripple_Pattern></Pen><Comment></Comment></CurveBesje></CurvesBesje><Lines><Line><Id>111</Id><PointBegin><x>55</x><y>574</y></PointBegin><PointEnd><x>71</x><y>574</y></PointEnd><Pen><Color>0</Color><Width>2</Width><Visible>True</Visible><Stripple_Factor>1</Stripple_Factor><Stripple_Pattern>65535</Stripple_Pattern></Pen><Comment></Comment></Line><Line><Id>119</Id><PointBegin><x>56</x><y>534</y></PointBegin><PointEnd><x>190</x><y>534</y></PointEnd><Pen><Color>0</Color><Width>2</Width><Visible>True</Visible><Stripple_Factor>1</Stripple_Factor><Stripple_Pattern>65535</Stripple_Pattern></Pen><Comment></Comment><Reference></Reference></Line><Line><Id>120</Id><PointBegin><x>55</x><y>584</y></PointBegin><PointEnd><x>55</x><y>564</y></PointEnd><Pen><Color>0</Color><Width>2</Width><Visible>True</Visible><Stripple_Factor>1</Stripple_Factor><Stripple_Pattern>65535</Stripple_Pattern></Pen><Comment></Comment></Line><Line><Id>121</Id><PointBegin><x>69</x><y>584</y></PointBegin><PointEnd><x>69</x><y>564</y></PointEnd><Pen><Color>0</Color><Width>2</Width><Visible>True</Visible><Stripple_Factor>1</Stripple_Factor><Stripple_Pattern>65535</Stripple_Pattern></Pen><Comment></Comment></Line><Line><Id>122</Id><PointBegin><x>189</x><y>544</y></PointBegin><PointEnd><x>189</x><y>524</y></PointEnd><Pen><Color>0</Color><Width>2</Width><Visible>True</Visible><Stripple_Factor>1</Stripple_Factor><Stripple_Pattern>65535</Stripple_Pattern></Pen><Comment></Comment></Line><Line><Id>123</Id><PointBegin><x>55</x><y>544</y></PointBegin><PointEnd><x>55</x><y>524</y></PointEnd><Pen><Color>0</Color><Width>2</Width><Visible>True</Visible><Stripple_Factor>1</Stripple_Factor><Stripple_Pattern>65535</Stripple_Pattern></Pen><Comment></Comment></Line><Line><Id>124</Id><PointBegin><x>96</x><y>574</y></PointBegin><PointEnd><x>130</x><y>574</y></PointEnd><Pen><Color>0</Color><Width>1</Width><Visible>True</Visible><Stripple_Factor>1</Stripple_Factor><Stripple_Pattern>65535</Stripple_Pattern></Pen><Comment></Comment></Line></Lines><Rectangles><Rectangle><Id>71</Id><IdText>0</IdText><Point1><x>281</x><y>599</y></Point1><Point2><x>318</x><y>582</y></Point2><Pen><Color>12632256</Color><Width>2</Width><Stripple_Factor>1</Stripple_Factor><Stripple_Pattern>65535</Stripple_Pattern><Visible>True</Visible></Pen><Brush><Color>12632256</Color><KTransparent>15</KTransparent></Brush><Comment></Comment></Rectangle><Rectangle><Id>72</Id><IdText>0</IdText><Point1><x>480</x><y>598</y></Point1><Point2><x>514</x><y>582</y></Point2><Pen><Color>12632256</Color><Width>2</Width><Stripple_Factor>1</Stripple_Factor><Stripple_Pattern>65535</Stripple_Pattern><Visible>True</Visible></Pen><Brush><Color>12632256</Color><KTransparent>15</KTransparent></Brush><Comment></Comment></Rectangle><Rectangle><Id>73</Id><IdText>0</IdText><Point1><x>488</x><y>564</y></Point1><Point2><x>518</x><y>544</y></Point2><Pen><Color>12632256</Color><Width>2</Width><Stripple_Factor>1</Stripple_Factor><Stripple_Pattern>65535</Stripple_Pattern><Visible>True</Visible></Pen><Brush><Color>12632256</Color><KTransparent>15</KTransparent></Brush><Comment></Comment></Rectangle><Rectangle><Id>74</Id><IdText>0</IdText><Point1><x>286</x><y>565</y></Point1><Point2><x>312</x><y>545</y></Point2><Pen><Color>12632256</Color><Width>2</Width><Stripple_Factor>1</Stripple_Factor><Stripple_Pattern>65535</Stripple_Pattern><Visible>True</Visible></Pen><Brush><Color>12632256</Color><KTransparent>15</KTransparent></Brush><Comment></Comment></Rectangle><Rectangle><Id>76</Id><IdText>0</IdText><Point1><x>443</x><y>382</y></Point1><Point2><x>482</x><y>367</y></Point2><Pen><Color>12632256</Color><Width>2</Width><Stripple_Factor>1</Stripple_Factor><Stripple_Pattern>65535</Stripple_Pattern><Visible>True</Visible></Pen><Brush><Color>12632256</Color><KTransparent>15</KTransparent></Brush><Comment></Comment></Rectangle><Rectangle><Id>75</Id><IdText>0</IdText><Point1><x>316</x><y>346</y></Point1><Point2><x>355</x><y>329</y></Point2><Pen><Color>12632256</Color><Width>2</Width><Stripple_Factor>1</Stripple_Factor><Stripple_Pattern>65535</Stripple_Pattern><Visible>True</Visible></Pen><Brush><Color>12632256</Color><KTransparent>15</KTransparent></Brush><Comment></Comment></Rectangle><Rectangle><Id>91</Id><IdText>0</IdText><Point1><x>88</x><y>426</y></Point1><Point2><x>125</x><y>409</y></Point2><Pen><Color>12632256</Color><Width>2</Width><Stripple_Factor>1</Stripple_Factor><Stripple_Pattern>65535</Stripple_Pattern><Visible>True</Visible></Pen><Brush><Color>12632256</Color><KTransparent>12</KTransparent></Brush><Comment></Comment></Rectangle><Rectangle><Id>92</Id><IdText>0</IdText><Point1><x>90</x><y>366</y></Point1><Point2><x>122</x><y>348</y></Point2><Pen><Color>12632256</Color><Width>2</Width><Stripple_Factor>1</Stripple_Factor><Stripple_Pattern>65535</Stripple_Pattern><Visible>True</Visible></Pen><Brush><Color>12632256</Color><KTransparent>12</KTransparent></Brush><Comment></Comment></Rectangle><Rectangle><Id>93</Id><IdText>0</IdText><Point1><x>179</x><y>120</y></Point1><Point2><x>208</x><y>102</y></Point2><Pen><Color>12632256</Color><Width>2</Width><Stripple_Factor>1</Stripple_Factor><Stripple_Pattern>65535</Stripple_Pattern><Visible>True</Visible></Pen><Brush><Color>12632256</Color><KTransparent>12</KTransparent></Brush><Comment></Comment></Rectangle><Rectangle><Id>94</Id><IdText>0</IdText><Point1><x>584</x><y>120</y></Point1><Point2><x>600</x><y>105</y></Point2><Pen><Color>12632256</Color><Width>2</Width><Stripple_Factor>1</Stripple_Factor><Stripple_Pattern>65535</Stripple_Pattern><Visible>True</Visible></Pen><Brush><Color>12632256</Color><KTransparent>12</KTransparent></Brush><Comment></Comment></Rectangle><Rectangle><Id>95</Id><IdText>0</IdText><Point1><x>706</x><y>241</y></Point1><Point2><x>734</x><y>223</y></Point2><Pen><Color>12632256</Color><Width>2</Width><Stripple_Factor>1</Stripple_Factor><Stripple_Pattern>65535</Stripple_Pattern><Visible>True</Visible></Pen><Brush><Color>12632256</Color><KTransparent>12</KTransparent></Brush><Comment></Comment></Rectangle><Rectangle><Id>96</Id><IdText>0</IdText><Point1><x>704</x><y>289</y></Point1><Point2><x>720</x><y>273</y></Point2><Pen><Color>12632256</Color><Width>2</Width><Stripple_Factor>1</Stripple_Factor><Stripple_Pattern>65535</Stripple_Pattern><Visible>True</Visible></Pen><Brush><Color>12632256</Color><KTransparent>12</KTransparent></Brush><Comment></Comment></Rectangle><Rectangle><Id>97</Id><IdText>0</IdText><Point1><x>704</x><y>313</y></Point1><Point2><x>733</x><y>295</y></Point2><Pen><Color>12632256</Color><Width>2</Width><Stripple_Factor>1</Stripple_Factor><Stripple_Pattern>65535</Stripple_Pattern><Visible>True</Visible></Pen><Brush><Color>12632256</Color><KTransparent>12</KTransparent></Brush><Comment></Comment></Rectangle><Rectangle><Id>98</Id><IdText>0</IdText><Point1><x>703</x><y>352</y></Point1><Point2><x>740</x><y>330</y></Point2><Pen><Color>12632256</Color><Width>2</Width><Stripple_Factor>1</Stripple_Factor><Stripple_Pattern>65535</Stripple_Pattern><Visible>True</Visible></Pen><Brush><Color>12632256</Color><KTransparent>12</KTransparent></Brush><Comment></Comment></Rectangle><Rectangle><Id>99</Id><IdText>0</IdText><Point1><x>703</x><y>415</y></Point1><Point2><x>732</x><y>393</y></Point2><Pen><Color>12632256</Color><Width>2</Width><Stripple_Factor>1</Stripple_Factor><Stripple_Pattern>65535</Stripple_Pattern><Visible>True</Visible></Pen><Brush><Color>12632256</Color><KTransparent>12</KTransparent></Brush><Comment></Comment></Rectangle><Rectangle><Id>115</Id><IdText>0</IdText><Pen><Color>0</Color><Width>2</Width><Stripple_Factor>1</Stripple_Factor><Stripple_Pattern>65535</Stripple_Pattern><Visible>True</Visible></Pen><Brush><Color>4294967295</Color><KTransparent>12</KTransparent></Brush><Point1><x>16</x><y>595</y></Point1><Point2><x>242</x><y>505</y></Point2><Comment></Comment></Rectangle></Rectangles></GLShema>
