# Supplementary material for: DBSolve Optimum: a software package for kinetic modeling which allows dynamic visualization of simulation results
Source: BMC Syst Biol. 2010 Aug 10;4:109. doi: 10.1186/1752-0509-4-109 (PMC2925829; doi:10.1186/1752-0509-4-109)
Supplement: Additional file 5 — numerical data for bars animation. DBSolve Optimum Player animation data. file contains numerical data designed for bar animation of simulation results of the kinetic model of TCA cycle. [file 1752-0509-4-109-S5.PLT]

11
9
X[0] Asp_in SDH_OAA OAA KG_in CoA Fum Suc SucCoA Mal_in SDH Glu_in v1 v2 v3 v4 v5 v6 v7 v8 v9
0.001000	7.591770	0.047740	0.000352	0.000002	0.999780	2.344693	0.000005	0.000220	1.407988	0.002260	0.008230	0.031156	0.031155	0.028803	0.028803	0.028802	0.028803	0.031155	0.002353	0.000000
0.013068	7.493762	0.047737	0.000352	0.000029	0.997154	2.343041	0.000024	0.002846	1.406972	0.002263	0.106238	0.406637	0.406637	0.375912	0.375912	0.375912	0.375910	0.406633	0.030721	-0.000000
0.019289	7.444171	0.047736	0.000351	0.000043	0.995808	2.342194	0.000033	0.004192	1.406450	0.002264	0.155829	0.599821	0.599815	0.554489	0.554489	0.554489	0.554490	0.599815	0.045326	-0.000000
0.025588	7.394590	0.047735	0.000351	0.000057	0.994450	2.341339	0.000043	0.005550	1.405925	0.002265	0.205410	0.795158	0.795150	0.735052	0.735052	0.735052	0.735052	0.795150	0.060099	-0.000000
0.031966	7.345020	0.047734	0.000351	0.000071	0.993080	2.340477	0.000052	0.006920	1.405394	0.002266	0.254980	0.992686	0.992676	0.917632	0.917632	0.917632	0.917633	0.992676	0.075043	-0.000000
0.038424	7.295460	0.047733	0.000351	0.000086	0.991698	2.339608	0.000062	0.008302	1.404859	0.002267	0.304540	1.192440	1.192428	1.102265	1.102265	1.102265	1.102266	1.192428	0.090163	-0.000000
0.044965	7.245911	0.047731	0.000351	0.000100	0.990304	2.338730	0.000072	0.009696	1.404319	0.002269	0.354089	1.394457	1.394443	1.288983	1.288983	1.288983	1.288984	1.394443	0.105460	-0.000000
0.051589	7.196374	0.047730	0.000350	0.000115	0.988897	2.337845	0.000082	0.011103	1.403774	0.002270	0.403626	1.598777	1.598761	1.477822	1.477822	1.477822	1.477823	1.598761	0.120938	-0.000000
0.058299	7.146848	0.047729	0.000350	0.000130	0.987478	2.336952	0.000092	0.012522	1.403224	0.002271	0.453152	1.805436	1.805418	1.668818	1.668818	1.668818	1.668818	1.805418	0.136600	-0.000000
0.065096	7.097335	0.047728	0.000350	0.000145	0.986046	2.336051	0.000102	0.013954	1.402669	0.002272	0.502665	2.014475	2.014455	1.862006	1.862006	1.862006	1.862006	2.014455	0.152450	-0.000000
0.071982	7.047834	0.047726	0.000350	0.000160	0.984601	2.335142	0.000112	0.015399	1.402110	0.002274	0.552166	2.225935	2.225913	2.057423	2.057423	2.057423	2.057424	2.225912	0.168489	-0.000000
0.078958	6.998346	0.047725	0.000350	0.000176	0.983143	2.334225	0.000123	0.016857	1.401545	0.002275	0.601654	2.439856	2.439831	2.255108	2.255108	2.255108	2.255109	2.439831	0.184723	-0.000000
0.086026	6.948872	0.047724	0.000349	0.000191	0.981672	2.333299	0.000133	0.018328	1.400975	0.002276	0.651128	2.656281	2.656254	2.455100	2.455100	2.455100	2.455101	2.656254	0.201154	-0.000000
0.093188	6.899411	0.047723	0.000349	0.000207	0.980187	2.332365	0.000144	0.019813	1.400400	0.002277	0.700589	2.875252	2.875223	2.657438	2.657438	2.657438	2.657438	2.875223	0.217786	-0.000000
0.100446	6.849965	0.047721	0.000349	0.000223	0.978689	2.331422	0.000155	0.021311	1.399819	0.002279	0.750035	3.096814	3.096784	2.862161	2.862161	2.862161	2.862162	3.096784	0.234622	-0.000000
0.107803	6.800534	0.047720	0.000349	0.000240	0.977177	2.330470	0.000165	0.022823	1.399233	0.002280	0.799466	3.321013	3.320980	3.069313	3.069313	3.069313	3.069314	3.320979	0.251667	-0.000000
0.115259	6.751118	0.047719	0.000349	0.000256	0.975651	2.329510	0.000176	0.024349	1.398642	0.002281	0.848882	3.547892	3.547857	3.278934	3.278934	3.278934	3.278935	3.547857	0.268923	-0.000000
0.122817	6.701717	0.047717	0.000348	0.000273	0.974111	2.328541	0.000187	0.025889	1.398045	0.002283	0.898283	3.777501	3.777463	3.491068	3.491068	3.491068	3.491069	3.777463	0.286396	-0.000000
0.130479	6.652333	0.047716	0.000348	0.000289	0.972557	2.327563	0.000198	0.027443	1.397443	0.002284	0.947667	4.009886	4.009846	3.705758	3.705758	3.705758	3.705759	4.009846	0.304088	-0.000000
0.138247	6.602966	0.047714	0.000348	0.000306	0.970988	2.326575	0.000210	0.029012	1.396835	0.002286	0.997034	4.245096	4.245054	3.923051	3.923051	3.923051	3.923052	4.245054	0.322003	-0.000000
0.146124	6.553617	0.047713	0.000348	0.000324	0.969405	2.325579	0.000221	0.030595	1.396221	0.002287	1.046383	4.483182	4.483138	4.142991	4.142991	4.142991	4.142992	4.483138	0.340147	-0.000000
0.154111	6.504285	0.047712	0.000347	0.000341	0.967807	2.324573	0.000233	0.032193	1.395601	0.002288	1.095715	4.724195	4.724148	4.365625	4.365625	4.365625	4.365626	4.724148	0.358523	-0.000000
0.162211	6.454973	0.047710	0.000347	0.000359	0.966193	2.323557	0.000244	0.033807	1.394975	0.002290	1.145027	4.968187	4.968138	4.591002	4.591002	4.591002	4.591003	4.968137	0.377135	-0.000000
0.170426	6.405680	0.047709	0.000347	0.000377	0.964565	2.322532	0.000256	0.035435	1.394344	0.002291	1.194320	5.215211	5.215159	4.819171	4.819171	4.819171	4.819172	5.215159	0.395988	-0.000000
0.178759	6.356406	0.047707	0.000347	0.000395	0.962920	2.321497	0.000268	0.037080	1.393706	0.002293	1.243594	5.465322	5.465268	5.050181	5.050181	5.050181	5.050182	5.465268	0.415087	-0.000000
0.187212	6.307154	0.047706	0.000347	0.000413	0.961261	2.320452	0.000280	0.038739	1.393063	0.002294	1.292846	5.718575	5.718519	5.284083	5.284083	5.284083	5.284084	5.718518	0.434435	-0.000000
0.195787	6.257923	0.047704	0.000346	0.000432	0.959585	2.319397	0.000292	0.040415	1.392413	0.002296	1.342077	5.975028	5.974969	5.520930	5.520930	5.520930	5.520931	5.974969	0.454039	-0.000000
0.204488	6.208715	0.047703	0.000346	0.000451	0.957893	2.318332	0.000305	0.042107	1.391756	0.002297	1.391285	6.234739	6.234677	5.760776	5.760776	5.760776	5.760777	6.234677	0.473901	-0.000000
0.213318	6.159530	0.047701	0.000346	0.000470	0.956185	2.317257	0.000317	0.043815	1.391094	0.002299	1.440470	6.497766	6.497702	6.003673	6.003673	6.003673	6.003674	6.497702	0.494029	-0.000000
0.222278	6.110369	0.047700	0.000346	0.000489	0.954460	2.316171	0.000330	0.045540	1.390425	0.002300	1.489631	6.764172	6.764105	6.249679	6.249679	6.249679	6.249680	6.764105	0.514426	-0.000000
0.231371	6.061232	0.047698	0.000345	0.000509	0.952719	2.315074	0.000343	0.047281	1.389749	0.002302	1.538768	7.034017	7.033947	6.498850	6.498850	6.498850	6.498851	7.033947	0.535097	-0.000000
0.240602	6.012122	0.047696	0.000345	0.000529	0.950960	2.313967	0.000355	0.049040	1.389067	0.002304	1.587878	7.307365	7.307293	6.751244	6.751244	6.751244	6.751245	7.307293	0.556049	-0.000000
0.249972	5.963038	0.047695	0.000345	0.000549	0.949185	2.312849	0.000369	0.050815	1.388378	0.002305	1.636962	7.584281	7.584206	7.006920	7.006920	7.006920	7.006921	7.584206	0.577286	-0.000000
0.259484	5.913982	0.047693	0.000345	0.000570	0.947391	2.311720	0.000382	0.052609	1.387682	0.002307	1.686018	7.864830	7.864753	7.265939	7.265939	7.265939	7.265940	7.864753	0.598814	-0.000000
0.269143	5.864955	0.047692	0.000344	0.000590	0.945581	2.310580	0.000395	0.054419	1.386979	0.002308	1.735045	8.149081	8.149001	7.528362	7.528362	7.528362	7.528363	8.149001	0.620639	-0.000000
0.278951	5.815958	0.047690	0.000344	0.000611	0.943752	2.309429	0.000409	0.056248	1.386269	0.002310	1.784042	8.437102	8.437019	7.794253	7.794253	7.794253	7.794254	8.437019	0.642766	-0.000000
0.288911	5.766992	0.047688	0.000344	0.000633	0.941905	2.308266	0.000422	0.058095	1.385553	0.002312	1.833008	8.728963	8.728877	8.063676	8.063676	8.063676	8.063677	8.728877	0.665201	-0.000000
0.299027	5.718058	0.047686	0.000344	0.000654	0.940040	2.307091	0.000436	0.059960	1.384828	0.002314	1.881942	9.024736	9.024648	8.336697	8.336697	8.336697	8.336698	9.024648	0.687951	-0.000000
0.309302	5.669158	0.047685	0.000343	0.000676	0.938156	2.305905	0.000450	0.061844	1.384097	0.002315	1.930842	9.324495	9.324403	8.613382	8.613382	8.613382	8.613384	9.324403	0.711021	-0.000000
0.319741	5.620293	0.047683	0.000343	0.000698	0.936254	2.304707	0.000464	0.063746	1.383358	0.002317	1.979707	9.628314	9.628219	8.893801	8.893801	8.893801	8.893802	9.628219	0.734418	-0.000000
0.330346	5.571464	0.047681	0.000343	0.000721	0.934332	2.303497	0.000479	0.065668	1.382612	0.002319	2.028536	9.936269	9.936171	9.178022	9.178022	9.178022	9.178024	9.936171	0.758149	-0.000000
0.341122	5.522672	0.047679	0.000342	0.000744	0.932391	2.302274	0.000493	0.067609	1.381858	0.002321	2.077328	10.248438	10.248337	9.466118	9.466118	9.466118	9.466119	10.248337	0.782219	-0.000000
0.352073	5.473920	0.047678	0.000342	0.000767	0.930431	2.301039	0.000508	0.069569	1.381097	0.002322	2.126080	10.564900	10.564797	9.758160	9.758160	9.758160	9.758162	10.564797	0.806637	-0.000000
0.363202	5.425208	0.047676	0.000342	0.000791	0.928451	2.299792	0.000523	0.071549	1.380328	0.002324	2.174792	10.885737	10.885630	10.054223	10.054223	10.054223	10.054225	10.885630	0.831407	-0.000000
0.374514	5.376539	0.047674	0.000342	0.000814	0.926450	2.298532	0.000538	0.073550	1.379550	0.002326	2.223461	11.211030	11.210921	10.354382	10.354382	10.354382	10.354384	11.210921	0.856539	-0.000000
0.386013	5.327914	0.047672	0.000341	0.000839	0.924429	2.297259	0.000553	0.075571	1.378765	0.002328	2.272086	11.540864	11.540752	10.658714	10.658714	10.658714	10.658715	11.540751	0.882038	-0.000000
0.397703	5.279334	0.047670	0.000341	0.000863	0.922388	2.295974	0.000568	0.077612	1.377972	0.002330	2.320666	11.875324	11.875208	10.967297	10.967297	10.967297	10.967298	11.875208	0.907912	-0.000000
0.409589	5.230803	0.047668	0.000341	0.000888	0.920326	2.294675	0.000584	0.079674	1.377171	0.002332	2.369197	12.214498	12.214378	11.280210	11.280210	11.280210	11.280212	12.214378	0.934168	-0.000000
0.421676	5.182321	0.047666	0.000340	0.000913	0.918243	2.293362	0.000600	0.081757	1.376361	0.002334	2.417679	12.558473	12.558350	11.597535	11.597535	11.597535	11.597537	12.558350	0.960815	-0.000000
0.433967	5.133890	0.047664	0.000340	0.000939	0.916139	2.292036	0.000616	0.083861	1.375543	0.002336	2.466110	12.907340	12.907214	11.919354	11.919354	11.919354	11.919356	12.907214	0.987860	-0.000000
0.446469	5.085514	0.047662	0.000340	0.000965	0.914013	2.290697	0.000632	0.085987	1.374717	0.002338	2.514486	13.261191	13.261061	12.245751	12.245751	12.245751	12.245752	13.261061	1.015310	-0.000000
0.459185	5.037193	0.047660	0.000339	0.000992	0.911865	2.289344	0.000648	0.088135	1.373882	0.002340	2.562807	13.620118	13.619985	12.576811	12.576811	12.576811	12.576812	13.619985	1.043175	-0.000000
0.472122	4.988932	0.047658	0.000339	0.001018	0.909695	2.287977	0.000665	0.090305	1.373038	0.002342	2.611068	13.984217	13.984081	12.912620	12.912620	12.912620	12.912621	13.984081	1.071462	-0.000000
0.485284	4.940731	0.047656	0.000339	0.001046	0.907503	2.286596	0.000682	0.092497	1.372186	0.002344	2.659269	14.353584	14.353444	13.253266	13.253266	13.253266	13.253267	14.353444	1.100179	-0.000000
0.498677	4.892593	0.047654	0.000338	0.001073	0.905289	2.285200	0.000699	0.094711	1.371324	0.002346	2.707407	14.728315	14.728172	13.598838	13.598838	13.598838	13.598839	14.728172	1.129335	-0.000000
0.512306	4.844522	0.047651	0.000338	0.001101	0.903051	2.283790	0.000716	0.096949	1.370454	0.002349	2.755478	15.108511	15.108364	13.949426	13.949426	13.949426	13.949427	15.108364	1.158938	-0.000000
0.526176	4.796520	0.047649	0.000338	0.001130	0.900791	2.282366	0.000733	0.099209	1.369575	0.002351	2.803480	15.494271	15.494120	14.305122	14.305122	14.305122	14.305123	15.494120	1.188999	-0.000000
0.540294	4.748590	0.047647	0.000337	0.001159	0.898507	2.280927	0.000751	0.101493	1.368686	0.002353	2.851410	15.885695	15.885541	14.666017	14.666017	14.666017	14.666019	15.885541	1.219524	-0.000000
0.554666	4.700735	0.047645	0.000337	0.001188	0.896200	2.279473	0.000769	0.103800	1.367788	0.002355	2.899265	16.282888	16.282730	15.032206	15.032206	15.032206	15.032208	16.282730	1.250524	-0.000000
0.569297	4.652959	0.047642	0.000337	0.001218	0.893869	2.278004	0.000787	0.106131	1.366881	0.002358	2.947041	16.685951	16.685790	15.403783	15.403783	15.403783	15.403784	16.685790	1.282007	-0.000000
0.584194	4.605264	0.047640	0.000336	0.001249	0.891515	2.276519	0.000806	0.108485	1.365965	0.002360	2.994736	17.094991	17.094825	15.780842	15.780842	15.780842	15.780844	17.094825	1.313983	-0.000000
0.599364	4.557655	0.047638	0.000336	0.001279	0.889136	2.275020	0.000824	0.110864	1.365039	0.002362	3.042345	17.510111	17.509941	16.163480	16.163480	16.163480	16.163482	17.509941	1.346461	-0.000000
0.614811	4.510135	0.047635	0.000336	0.001311	0.886733	2.273505	0.000843	0.113267	1.364103	0.002365	3.089865	17.931417	17.931244	16.551793	16.551793	16.551793	16.551794	17.931244	1.379451	-0.000000
0.630544	4.462708	0.047633	0.000335	0.001342	0.884306	2.271975	0.000862	0.115694	1.363158	0.002367	3.137292	18.359017	18.358840	16.945877	16.945877	16.945877	16.945879	18.358840	1.412963	-0.000000
0.646568	4.415378	0.047630	0.000335	0.001375	0.881854	2.270429	0.000881	0.118146	1.362203	0.002370	3.184622	18.793017	18.792835	17.345831	17.345831	17.345831	17.345833	18.792835	1.447005	-0.000000
0.662892	4.368149	0.047628	0.000335	0.001408	0.879377	2.268867	0.000901	0.120623	1.361238	0.002372	3.231851	19.233523	19.233338	17.751751	17.751751	17.751751	17.751752	19.233338	1.481587	-0.000000
0.679521	4.321026	0.047625	0.000334	0.001441	0.876875	2.267290	0.000921	0.123125	1.360263	0.002375	3.278974	19.680644	19.680454	18.163734	18.163734	18.163734	18.163736	19.680454	1.516720	-0.000000
0.696463	4.274014	0.047623	0.000334	0.001475	0.874348	2.265697	0.000941	0.125652	1.359279	0.002377	3.325986	20.134484	20.134291	18.581877	18.581877	18.581877	18.581879	20.134291	1.552414	-0.000000
0.713725	4.227117	0.047620	0.000334	0.001509	0.871796	2.264087	0.000961	0.128204	1.358284	0.002380	3.372883	20.595152	20.594954	19.006278	19.006278	19.006278	19.006280	20.594954	1.588677	-0.000000
0.731314	4.180341	0.047618	0.000333	0.001544	0.869218	2.262462	0.000982	0.130782	1.357280	0.002382	3.419659	21.062752	21.062550	19.437030	19.437030	19.437030	19.437032	21.062550	1.625520	-0.000000
0.749239	4.133691	0.047615	0.000333	0.001579	0.866615	2.260820	0.001003	0.133385	1.356265	0.002385	3.466309	21.537388	21.537182	19.874230	19.874230	19.874230	19.874232	21.537182	1.662952	-0.000000
0.767506	4.087172	0.047612	0.000332	0.001616	0.863986	2.259162	0.001024	0.136014	1.355240	0.002388	3.512828	22.019164	22.018954	20.317970	20.317970	20.317970	20.317972	22.018953	1.700984	-0.000000
0.786123	4.040790	0.047610	0.000332	0.001652	0.861332	2.257489	0.001045	0.138668	1.354205	0.002390	3.559210	22.508181	22.507966	20.768342	20.768342	20.768342	20.768344	22.507966	1.739624	-0.000000
0.805098	3.994552	0.047607	0.000332	0.001689	0.858653	2.255798	0.001067	0.141347	1.353160	0.002393	3.605448	23.004538	23.004318	21.225436	21.225436	21.225436	21.225438	23.004318	1.778883	-0.000000
0.824439	3.948464	0.047604	0.000331	0.001727	0.855948	2.254092	0.001089	0.144052	1.352105	0.002396	3.651536	23.508332	23.508107	21.689338	21.689338	21.689338	21.689340	23.508107	1.818769	-0.000000
0.844154	3.902532	0.047601	0.000331	0.001766	0.853217	2.252369	0.001111	0.146783	1.351039	0.002399	3.697468	24.019656	24.019427	22.160134	22.160134	22.160134	22.160136	24.019427	1.859293	-0.000000
0.864250	3.856763	0.047598	0.000330	0.001805	0.850461	2.250630	0.001133	0.149539	1.349964	0.002402	3.743237	24.538601	24.538367	22.637905	22.637905	22.637905	22.637907	24.538367	1.900462	-0.000000
0.884736	3.811165	0.047595	0.000330	0.001844	0.847679	2.248876	0.001156	0.152321	1.348878	0.002405	3.788835	25.065253	25.065015	23.122728	23.122728	23.122728	23.122730	25.065014	1.942286	-0.000000
0.905620	3.765744	0.047592	0.000329	0.001885	0.844873	2.247105	0.001179	0.155127	1.347783	0.002408	3.834256	25.599695	25.599451	23.614678	23.614678	23.614678	23.614680	25.599451	1.984774	-0.000000
0.926909	3.720509	0.047589	0.000329	0.001925	0.842041	2.245318	0.001202	0.157959	1.346677	0.002411	3.879491	26.142003	26.141755	24.113823	24.113823	24.113823	24.113825	26.141754	2.027932	-0.000000
0.948611	3.675468	0.047586	0.000329	0.001967	0.839184	2.243515	0.001226	0.160816	1.345561	0.002414	3.924532	26.692249	26.691996	24.620226	24.620226	24.620226	24.620229	26.691996	2.071769	-0.000000
0.970735	3.630628	0.047583	0.000328	0.002009	0.836302	2.241696	0.001250	0.163698	1.344436	0.002417	3.969372	27.250498	27.250240	25.133947	25.133947	25.133947	25.133949	27.250240	2.116293	-0.000000
0.993288	3.585999	0.047580	0.000328	0.002052	0.833397	2.239862	0.001274	0.166603	1.343301	0.002420	4.014001	27.816810	27.816547	25.655037	25.655037	25.655037	25.655039	27.816547	2.161510	-0.000000
1.016278	3.541589	0.047577	0.000327	0.002096	0.830467	2.238013	0.001298	0.169533	1.342156	0.002423	4.058411	28.391234	28.390966	26.183540	26.183541	26.183541	26.183543	28.390966	2.207426	-0.000000
1.039713	3.497407	0.047574	0.000327	0.002140	0.827513	2.236148	0.001323	0.172487	1.341001	0.002426	4.102593	28.973816	28.973542	26.719495	26.719496	26.719496	26.719498	28.973542	2.254047	-0.000000
1.063600	3.453463	0.047570	0.000326	0.002185	0.824536	2.234269	0.001348	0.175464	1.339838	0.002430	4.146537	29.564587	29.564309	27.262931	27.262931	27.262931	27.262933	29.564309	2.301378	-0.000000
1.087945	3.409766	0.047567	0.000326	0.002230	0.821537	2.232375	0.001373	0.178463	1.338665	0.002433	4.190234	30.163575	30.163291	27.813868	27.813868	27.813868	27.813870	30.163291	2.349423	-0.000000
1.112757	3.366327	0.047564	0.000325	0.002276	0.818515	2.230467	0.001399	0.181485	1.337483	0.002436	4.233673	30.770792	30.770503	28.372316	28.372316	28.372316	28.372319	30.770503	2.398186	-0.000000
1.138042	3.323156	0.047560	0.000325	0.002323	0.815471	2.228545	0.001425	0.184529	1.336292	0.002440	4.276844	31.386242	31.385948	28.938278	28.938278	28.938278	28.938281	31.385948	2.447670	-0.000000
1.163807	3.280262	0.047557	0.000324	0.002371	0.812406	2.226610	0.001451	0.187594	1.335093	0.002443	4.319738	32.009919	32.009619	29.511743	29.511743	29.511743	29.511746	32.009619	2.497876	-0.000000
1.190057	3.237657	0.047554	0.000324	0.002419	0.809321	2.224662	0.001477	0.190679	1.333886	0.002446	4.362343	32.641800	32.641495	30.092690	30.092691	30.092691	30.092693	32.641495	2.548805	-0.000000
1.216798	3.195352	0.047550	0.000323	0.002468	0.806216	2.222701	0.001504	0.193784	1.332670	0.002450	4.404648	33.281854	33.281543	30.681087	30.681087	30.681087	30.681090	33.281543	2.600456	-0.000000
1.244035	3.153357	0.047547	0.000323	0.002518	0.803093	2.220727	0.001531	0.196907	1.331447	0.002453	4.446643	33.930033	33.929717	31.276887	31.276887	31.276887	31.276889	33.929716	2.652830	-0.000000
1.271775	3.111683	0.047543	0.000322	0.002568	0.799951	2.218743	0.001558	0.200049	1.330217	0.002457	4.488317	34.586276	34.585954	31.880032	31.880032	31.880032	31.880034	34.585954	2.705922	-0.000000
1.300020	3.070343	0.047539	0.000322	0.002619	0.796792	2.216747	0.001585	0.203208	1.328980	0.002461	4.529657	35.250506	35.250179	32.490449	32.490449	32.490449	32.490452	35.250179	2.759730	-0.000000
1.328775	3.029346	0.047536	0.000321	0.002671	0.793618	2.214741	0.001613	0.206382	1.327736	0.002464	4.570654	35.922634	35.922301	33.108052	33.108053	33.108053	33.108055	35.922301	2.814249	-0.000000
1.358043	2.988705	0.047532	0.000321	0.002723	0.790428	2.212726	0.001641	0.209572	1.326485	0.002468	4.611295	36.602553	36.602213	33.732742	33.732742	33.732742	33.732745	36.602213	2.869472	-0.000000
1.387827	2.948430	0.047528	0.000320	0.002776	0.787224	2.210701	0.001669	0.212776	1.325230	0.002472	4.651570	37.290138	37.289793	34.364401	34.364402	34.364402	34.364404	37.289793	2.925392	-0.000000
1.418129	2.908533	0.047524	0.000320	0.002830	0.784008	2.208668	0.001697	0.215992	1.323968	0.002476	4.691467	37.985253	37.984902	35.002902	35.002902	35.002902	35.002904	37.984902	2.982000	-0.000000
1.448951	2.869026	0.047521	0.000319	0.002884	0.780780	2.206628	0.001726	0.219220	1.322702	0.002479	4.730974	38.687741	38.687384	35.648097	35.648097	35.648097	35.648100	38.687384	3.039287	-0.000000
1.480293	2.829919	0.047517	0.000319	0.002939	0.777541	2.204581	0.001754	0.222459	1.321432	0.002483	4.770081	39.397431	39.397068	36.299827	36.299827	36.299827	36.299830	39.397068	3.097241	-0.000000
1.512154	2.791223	0.047513	0.000318	0.002994	0.774294	2.202528	0.001783	0.225706	1.320157	0.002487	4.808777	40.114134	40.113766	36.957918	36.957918	36.957918	36.957921	40.113766	3.155848	-0.000000
1.544536	2.752948	0.047509	0.000318	0.003051	0.771039	2.200469	0.001813	0.228961	1.318879	0.002491	4.847052	40.837648	40.837274	37.622179	37.622179	37.622179	37.622182	40.837274	3.215095	-0.000000
1.577436	2.715106	0.047505	0.000317	0.003107	0.767777	2.198407	0.001842	0.232223	1.317599	0.002495	4.884894	41.567753	41.567372	38.292407	38.292407	38.292407	38.292410	41.567372	3.274965	-0.000000
1.610851	2.677705	0.047501	0.000317	0.003165	0.764511	2.196341	0.001871	0.235489	1.316316	0.002499	4.922295	42.304214	42.303827	38.968384	38.968384	38.968384	38.968387	42.303827	3.335443	-0.000000
1.644780	2.640756	0.047497	0.000316	0.003223	0.761241	2.194273	0.001901	0.238759	1.315031	0.002503	4.959244	43.046781	43.046388	39.649879	39.649879	39.649879	39.649881	43.046388	3.396509	-0.000000
1.679218	2.604268	0.047493	0.000316	0.003281	0.757969	2.192204	0.001931	0.242031	1.313745	0.002507	4.995732	43.795192	43.794793	40.336647	40.336648	40.336648	40.336650	43.794793	3.458145	-0.000000
1.714162	2.568249	0.047489	0.000315	0.003340	0.754697	2.190134	0.001961	0.245303	1.312459	0.002511	5.031751	44.549169	44.548764	41.028435	41.028435	41.028435	41.028437	44.548764	3.520330	-0.000000
1.749605	2.532708	0.047485	0.000315	0.003399	0.751426	2.188064	0.001991	0.248574	1.311172	0.002515	5.067292	45.308426	45.308015	41.724974	41.724974	41.724974	41.724977	45.308015	3.583041	-0.000000
1.754036	2.528334	0.047485	0.000315	0.003407	0.751020	2.187807	0.001994	0.248980	1.311013	0.002515	5.071666	45.402950	45.402538	41.811683	41.811683	41.811683	41.811683	45.402538	3.590854	-0.000000
1.758474	2.523967	0.047484	0.000315	0.003414	0.750615	2.187551	0.001998	0.249385	1.310853	0.002516	5.076033	45.497548	45.497135	41.898459	41.898459	41.898459	41.898459	45.497135	3.598676	-0.000000
1.762919	2.519607	0.047484	0.000315	0.003422	0.750209	2.187294	0.002002	0.249791	1.310694	0.002516	5.080393	45.592219	45.591805	41.985301	41.985301	41.985301	41.985301	45.591805	3.606504	-0.000000
1.767372	2.515256	0.047483	0.000314	0.003429	0.749804	2.187037	0.002005	0.250196	1.310534	0.002517	5.084744	45.686963	45.686549	42.072208	42.072208	42.072208	42.072208	45.686549	3.614341	-0.000000
1.771833	2.510912	0.047483	0.000314	0.003436	0.749399	2.186781	0.002009	0.250601	1.310375	0.002517	5.089088	45.781780	45.781364	42.159180	42.159180	42.159180	42.159180	45.781364	3.622184	-0.000000
1.776301	2.506575	0.047482	0.000314	0.003444	0.748993	2.186525	0.002013	0.251007	1.310216	0.002518	5.093425	45.876668	45.876251	42.246216	42.246216	42.246216	42.246216	45.876251	3.630035	-0.000000
1.780776	2.502246	0.047482	0.000314	0.003451	0.748588	2.186268	0.002017	0.251412	1.310056	0.002518	5.097754	45.971627	45.971210	42.333316	42.333316	42.333316	42.333316	45.971210	3.637893	-0.000000
1.785259	2.497925	0.047481	0.000314	0.003459	0.748183	2.186012	0.002020	0.251817	1.309897	0.002519	5.102075	46.066656	46.066238	42.420479	42.420479	42.420479	42.420479	46.066238	3.645759	-0.000000
1.789749	2.493611	0.047481	0.000314	0.003466	0.747778	2.185755	0.002024	0.252222	1.309737	0.002519	5.106389	46.161755	46.161337	42.507705	42.507705	42.507705	42.507705	46.161337	3.653632	-0.000000
1.794247	2.489306	0.047480	0.000314	0.003474	0.747373	2.185499	0.002028	0.252627	1.309578	0.002520	5.110694	46.256924	46.256505	42.594993	42.594993	42.594993	42.594993	46.256505	3.661512	-0.000000
1.798752	2.485007	0.047480	0.000314	0.003481	0.746968	2.185243	0.002032	0.253032	1.309419	0.002520	5.114993	46.352161	46.351741	42.682343	42.682343	42.682343	42.682343	46.351741	3.669399	-0.000000
1.803264	2.480717	0.047479	0.000314	0.003489	0.746563	2.184987	0.002035	0.253437	1.309259	0.002521	5.119283	46.447467	46.447046	42.769753	42.769753	42.769753	42.769753	46.447046	3.677293	-0.000000
1.807784	2.476434	0.047479	0.000314	0.003496	0.746158	2.184730	0.002039	0.253842	1.309100	0.002521	5.123566	46.542839	46.542418	42.857224	42.857224	42.857224	42.857224	46.542418	3.685194	-0.000000
1.812311	2.472159	0.047478	0.000314	0.003504	0.745754	2.184474	0.002043	0.254246	1.308941	0.002522	5.127841	46.638279	46.637857	42.944755	42.944755	42.944755	42.944754	46.637857	3.693102	-0.000000
1.816845	2.467892	0.047478	0.000314	0.003511	0.745349	2.184218	0.002047	0.254651	1.308782	0.002522	5.132108	46.733785	46.733362	43.032344	43.032344	43.032344	43.032344	46.733362	3.701017	-0.000000
1.821387	2.463632	0.047477	0.000314	0.003519	0.744944	2.183962	0.002050	0.255056	1.308622	0.002523	5.136368	46.829357	46.828933	43.119993	43.119993	43.119993	43.119993	46.828933	3.708939	-0.000000
1.825936	2.459380	0.047477	0.000314	0.003526	0.744540	2.183706	0.002054	0.255460	1.308463	0.002523	5.140620	46.924993	46.924568	43.207700	43.207700	43.207700	43.207700	46.924568	3.716868	-0.000000
1.830492	2.455136	0.047476	0.000314	0.003534	0.744136	2.183450	0.002058	0.255864	1.308304	0.002524	5.144864	47.020694	47.020269	43.295465	43.295465	43.295465	43.295465	47.020269	3.724804	-0.000000
1.835055	2.450900	0.047476	0.000313	0.003541	0.743731	2.183195	0.002062	0.256269	1.308145	0.002524	5.149100	47.116459	47.116033	43.383286	43.383286	43.383286	43.383286	47.116033	3.732746	-0.000000
1.839626	2.446671	0.047475	0.000313	0.003549	0.743327	2.182939	0.002065	0.256673	1.307986	0.002525	5.153329	47.212287	47.211860	43.471164	43.471164	43.471164	43.471164	47.211860	3.740696	-0.000000
1.844204	2.442450	0.047475	0.000313	0.003556	0.742923	2.182683	0.002069	0.257077	1.307827	0.002525	5.157550	47.308177	47.307749	43.559098	43.559098	43.559098	43.559098	47.307749	3.748651	-0.000000
1.848789	2.438237	0.047474	0.000313	0.003564	0.742519	2.182427	0.002073	0.257481	1.307668	0.002526	5.161763	47.404129	47.403701	43.647087	43.647087	43.647087	43.647087	47.403701	3.756614	-0.000000
1.853382	2.434032	0.047473	0.000313	0.003572	0.742116	2.182172	0.002077	0.257884	1.307509	0.002527	5.165968	47.500143	47.499714	43.735131	43.735131	43.735131	43.735131	47.499714	3.764583	-0.000000
1.857981	2.429835	0.047473	0.000313	0.003579	0.741712	2.181916	0.002080	0.258288	1.307350	0.002527	5.170165	47.596218	47.595788	43.823229	43.823229	43.823229	43.823229	47.595788	3.772558	-0.000000
1.862588	2.425645	0.047472	0.000313	0.003587	0.741308	2.181661	0.002084	0.258692	1.307191	0.002528	5.174355	47.692352	47.691921	43.911381	43.911381	43.911381	43.911381	47.691921	3.780540	-0.000000
1.867202	2.421464	0.047472	0.000313	0.003594	0.740905	2.181405	0.002088	0.259095	1.307032	0.002528	5.178536	47.788546	47.788115	43.999586	43.999586	43.999586	43.999586	47.788115	3.788529	-0.000000
1.871823	2.417290	0.047471	0.000313	0.003602	0.740502	2.181150	0.002092	0.259498	1.306874	0.002529	5.182710	47.884799	47.884367	44.087843	44.087843	44.087843	44.087843	47.884367	3.796523	-0.000000
1.876451	2.413124	0.047471	0.000313	0.003609	0.740098	2.180895	0.002095	0.259902	1.306715	0.002529	5.186876	47.981110	47.980677	44.176152	44.176152	44.176152	44.176152	47.980677	3.804524	-0.000000
1.881086	2.408966	0.047470	0.000313	0.003617	0.739695	2.180640	0.002099	0.260305	1.306556	0.002530	5.191034	48.077479	48.077045	44.264513	44.264513	44.264513	44.264513	48.077045	3.812532	-0.000000
1.885729	2.404816	0.047470	0.000313	0.003625	0.739292	2.180385	0.002103	0.260708	1.306398	0.002530	5.195184	48.173904	48.173469	44.352924	44.352924	44.352924	44.352924	48.173469	3.820545	-0.000000
1.890378	2.400673	0.047469	0.000313	0.003632	0.738890	2.180130	0.002107	0.261110	1.306239	0.002531	5.199327	48.270386	48.269951	44.441386	44.441386	44.441386	44.441386	48.269951	3.828565	-0.000000
1.895035	2.396539	0.047469	0.000313	0.003640	0.738487	2.179875	0.002110	0.261513	1.306080	0.002531	5.203461	48.366924	48.366487	44.529897	44.529897	44.529897	44.529897	48.366487	3.836591	-0.000000
1.899698	2.392412	0.047468	0.000313	0.003647	0.738084	2.179620	0.002114	0.261916	1.305922	0.002532	5.207588	48.463516	48.463079	44.618457	44.618457	44.618457	44.618457	48.463079	3.844623	-0.000000
1.904369	2.388294	0.047468	0.000312	0.003655	0.737682	2.179365	0.002118	0.262318	1.305763	0.002532	5.211706	48.560163	48.559725	44.707065	44.707065	44.707065	44.707065	48.559725	3.852661	-0.000000
1.909046	2.384183	0.047467	0.000312	0.003663	0.737280	2.179111	0.002122	0.262720	1.305605	0.002533	5.215817	48.656864	48.656426	44.795721	44.795721	44.795721	44.795721	48.656426	3.860704	-0.000000
1.913731	2.380080	0.047467	0.000312	0.003670	0.736878	2.178856	0.002125	0.263122	1.305447	0.002533	5.219920	48.753618	48.753179	44.884425	44.884425	44.884425	44.884425	48.753179	3.868754	-0.000000
1.918422	2.375985	0.047466	0.000312	0.003678	0.736476	2.178602	0.002129	0.263524	1.305288	0.002534	5.224015	48.850425	48.849985	44.973175	44.973175	44.973175	44.973175	48.849985	3.876810	-0.000000
1.923121	2.371898	0.047466	0.000312	0.003686	0.736074	2.178347	0.002133	0.263926	1.305130	0.002534	5.228102	48.947283	48.946842	45.061971	45.061971	45.061971	45.061971	48.946842	3.884871	-0.000000
1.927826	2.367819	0.047465	0.000312	0.003693	0.735672	2.178093	0.002137	0.264328	1.304972	0.002535	5.232181	49.044193	49.043751	45.150813	45.150813	45.150813	45.150813	49.043751	3.892939	-0.000000
1.932539	2.363748	0.047465	0.000312	0.003701	0.735271	2.177839	0.002140	0.264729	1.304814	0.002535	5.236252	49.141153	49.140711	45.239699	45.239699	45.239699	45.239699	49.140711	3.901012	-0.000000
1.937258	2.359685	0.047464	0.000312	0.003709	0.734869	2.177585	0.002144	0.265131	1.304656	0.002536	5.240315	49.238163	49.237720	45.328630	45.328630	45.328630	45.328630	49.237720	3.909090	-0.000000
1.941984	2.355630	0.047464	0.000312	0.003716	0.734468	2.177331	0.002148	0.265532	1.304498	0.002536	5.244370	49.335223	49.334779	45.417605	45.417605	45.417605	45.417605	49.334779	3.917175	-0.000000
1.946717	2.351583	0.047463	0.000312	0.003724	0.734067	2.177077	0.002152	0.265933	1.304340	0.002537	5.248417	49.432332	49.431887	45.506623	45.506623	45.506623	45.506622	49.431887	3.925264	-0.000000
1.951457	2.347544	0.047463	0.000312	0.003732	0.733666	2.176823	0.002156	0.266334	1.304182	0.002537	5.252456	49.529488	49.529043	45.595683	45.595683	45.595683	45.595683	49.529043	3.933360	-0.000000
1.956204	2.343513	0.047462	0.000312	0.003739	0.733266	2.176569	0.002159	0.266734	1.304024	0.002538	5.256487	49.626692	49.626246	45.684785	45.684785	45.684785	45.684785	49.626246	3.941461	-0.000000
1.960957	2.339490	0.047462	0.000312	0.003747	0.732865	2.176316	0.002163	0.267135	1.303866	0.002538	5.260510	49.723943	49.723496	45.773929	45.773929	45.773929	45.773929	49.723496	3.949567	-0.000000
1.965718	2.335474	0.047461	0.000312	0.003755	0.732465	2.176062	0.002167	0.267535	1.303708	0.002539	5.264526	49.821239	49.820792	45.863113	45.863113	45.863113	45.863113	49.820792	3.957678	-0.000000
1.970485	2.331467	0.047461	0.000312	0.003762	0.732065	2.175809	0.002171	0.267935	1.303551	0.002539	5.268533	49.918582	49.918133	45.952338	45.952338	45.952338	45.952338	49.918133	3.965795	-0.000000
1.975259	2.327468	0.047460	0.000311	0.003770	0.731665	2.175556	0.002174	0.268335	1.303393	0.002540	5.272532	50.015969	50.015520	46.041602	46.041602	46.041602	46.041602	50.015520	3.973917	-0.000000
1.980039	2.323477	0.047460	0.000311	0.003778	0.731265	2.175302	0.002178	0.268735	1.303236	0.002540	5.276523	50.113401	50.112951	46.130906	46.130906	46.130906	46.130906	50.112951	3.982045	-0.000000
1.984827	2.319494	0.047459	0.000311	0.003786	0.730865	2.175049	0.002182	0.269135	1.303078	0.002541	5.280506	50.210876	50.210425	46.220248	46.220248	46.220248	46.220248	50.210425	3.990177	-0.000000
1.989621	2.315519	0.047459	0.000311	0.003793	0.730466	2.174797	0.002186	0.269534	1.302921	0.002541	5.284481	50.308394	50.307942	46.309627	46.309627	46.309627	46.309627	50.307942	3.998315	-0.000000
1.994422	2.311551	0.047458	0.000311	0.003801	0.730067	2.174544	0.002189	0.269933	1.302763	0.002542	5.288449	50.405954	50.405502	46.399044	46.399044	46.399044	46.399044	50.405502	4.006458	-0.000000
1.999229	2.307592	0.047458	0.000311	0.003809	0.729668	2.174291	0.002193	0.270332	1.302606	0.002542	5.292408	50.503556	50.503103	46.488498	46.488498	46.488498	46.488498	50.503103	4.014605	-0.000000
2.004043	2.303641	0.047457	0.000311	0.003816	0.729269	2.174039	0.002197	0.270731	1.302449	0.002543	5.296359	50.601199	50.600745	46.577987	46.577987	46.577987	46.577987	50.600745	4.022758	-0.000000
2.008864	2.299698	0.047457	0.000311	0.003824	0.728870	2.173786	0.002201	0.271130	1.302292	0.002543	5.300302	50.698883	50.698428	46.667512	46.667512	46.667512	46.667512	50.698428	4.030916	-0.000000
2.013691	2.295763	0.047456	0.000311	0.003832	0.728472	2.173534	0.002204	0.271528	1.302135	0.002544	5.304237	50.796606	50.796151	46.757073	46.757073	46.757073	46.757072	50.796151	4.039078	-0.000000
2.018525	2.291836	0.047456	0.000311	0.003840	0.728074	2.173282	0.002208	0.271926	1.301978	0.002544	5.308164	50.894368	50.893912	46.846667	46.846667	46.846667	46.846667	50.893912	4.047245	-0.000000
2.023366	2.287917	0.047455	0.000311	0.003847	0.727676	2.173030	0.002212	0.272324	1.301821	0.002545	5.312083	50.992169	50.991712	46.936295	46.936295	46.936295	46.936295	50.991712	4.055417	-0.000000
2.028213	2.284007	0.047454	0.000311	0.003855	0.727278	2.172778	0.002216	0.272722	1.301664	0.002546	5.315993	51.090008	51.089550	47.025956	47.025956	47.025956	47.025956	51.089550	4.063594	-0.000000
2.033066	2.280104	0.047454	0.000311	0.003863	0.726880	2.172526	0.002220	0.273120	1.301507	0.002546	5.319896	51.187884	51.187425	47.115650	47.115650	47.115650	47.115650	51.187425	4.071775	-0.000000
2.037926	2.276209	0.047453	0.000311	0.003871	0.726483	2.172274	0.002223	0.273517	1.301351	0.002547	5.323791	51.285796	51.285337	47.205376	47.205376	47.205376	47.205376	51.285337	4.079961	-0.000000
2.042793	2.272322	0.047453	0.000311	0.003878	0.726086	2.172023	0.002227	0.273914	1.301194	0.002547	5.327678	51.383744	51.383284	47.295133	47.295133	47.295133	47.295133	51.383284	4.088152	-0.000000
2.047666	2.268444	0.047452	0.000310	0.003886	0.725689	2.171771	0.002231	0.274311	1.301038	0.002548	5.331556	51.481728	51.481267	47.384921	47.384921	47.384921	47.384921	51.481267	4.096347	-0.000000
2.052545	2.264573	0.047452	0.000310	0.003894	0.725292	2.171520	0.002235	0.274708	1.300881	0.002548	5.335427	51.579746	51.579285	47.474739	47.474739	47.474739	47.474739	51.579285	4.104546	-0.000000
2.057431	2.260711	0.047451	0.000310	0.003902	0.724896	2.171269	0.002238	0.275104	1.300725	0.002549	5.339289	51.677798	51.677336	47.564586	47.564586	47.564586	47.564586	51.677336	4.112750	-0.000000
2.062324	2.256857	0.047451	0.000310	0.003910	0.724499	2.171018	0.002242	0.275501	1.300569	0.002549	5.343143	51.775884	51.775421	47.654463	47.654463	47.654463	47.654463	51.775421	4.120958	-0.000000
2.067223	2.253010	0.047450	0.000310	0.003917	0.724103	2.170767	0.002246	0.275897	1.300413	0.002550	5.346990	51.874002	51.873538	47.744368	47.744368	47.744368	47.744368	51.873538	4.129170	-0.000000
2.072128	2.249172	0.047450	0.000310	0.003925	0.723708	2.170516	0.002250	0.276292	1.300256	0.002550	5.350828	51.972153	51.971688	47.834301	47.834301	47.834301	47.834301	51.971688	4.137387	-0.000000
2.077039	2.245342	0.047449	0.000310	0.003933	0.723312	2.170266	0.002253	0.276688	1.300100	0.002551	5.354658	52.070334	52.069869	47.924261	47.924261	47.924261	47.924261	52.069869	4.145608	-0.000000
2.081957	2.241520	0.047449	0.000310	0.003941	0.722917	2.170015	0.002257	0.277083	1.299945	0.002551	5.358480	52.168547	52.168081	48.014248	48.014248	48.014248	48.014248	52.168081	4.153832	-0.000000
2.086881	2.237706	0.047448	0.000310	0.003949	0.722522	2.169765	0.002261	0.277478	1.299789	0.002552	5.362294	52.266790	52.266323	48.104261	48.104261	48.104261	48.104261	52.266323	4.162061	-0.000000
2.091812	2.233900	0.047448	0.000310	0.003956	0.722127	2.169515	0.002265	0.277873	1.299633	0.002552	5.366100	52.365062	52.364594	48.194300	48.194300	48.194300	48.194300	52.364594	4.170294	-0.000000
2.096749	2.230102	0.047447	0.000310	0.003964	0.721732	2.169265	0.002269	0.278268	1.299477	0.002553	5.369898	52.463363	52.462895	48.284363	48.284363	48.284363	48.284363	52.462895	4.178531	-0.000000
2.101692	2.226312	0.047447	0.000310	0.003972	0.721338	2.169015	0.002272	0.278662	1.299322	0.002553	5.373688	52.561693	52.561223	48.374451	48.374451	48.374451	48.374451	52.561223	4.186772	-0.000000
2.106641	2.222530	0.047446	0.000310	0.003980	0.720944	2.168766	0.002276	0.279056	1.299166	0.002554	5.377470	52.660050	52.659580	48.464563	48.464563	48.464563	48.464563	52.659580	4.195017	-0.000000
2.111596	2.218757	0.047446	0.000310	0.003988	0.720550	2.168516	0.002280	0.279450	1.299011	0.002554	5.381243	52.758434	52.757963	48.554697	48.554697	48.554697	48.554697	52.757963	4.203266	-0.000000
2.116558	2.214991	0.047445	0.000310	0.003996	0.720156	2.168267	0.002284	0.279844	1.298856	0.002555	5.385009	52.856844	52.856373	48.644855	48.644855	48.644855	48.644855	52.856373	4.211518	-0.000000
2.121526	2.211234	0.047445	0.000309	0.004003	0.719763	2.168018	0.002287	0.280237	1.298701	0.002555	5.388766	52.955281	52.954808	48.735034	48.735034	48.735034	48.735034	52.954808	4.219774	-0.000000
2.126500	2.207484	0.047444	0.000309	0.004011	0.719370	2.167769	0.002291	0.280630	1.298546	0.002556	5.392516	53.053742	53.053269	48.825235	48.825235	48.825235	48.825235	53.053269	4.228034	-0.000000
2.131480	2.203743	0.047444	0.000309	0.004019	0.718977	2.167520	0.002295	0.281023	1.298391	0.002556	5.396257	53.152228	53.151754	48.915456	48.915456	48.915456	48.915456	53.151754	4.236297	-0.000000
2.136466	2.200010	0.047443	0.000309	0.004027	0.718585	2.167271	0.002299	0.281415	1.298236	0.002557	5.399990	53.250737	53.250263	49.005698	49.005698	49.005698	49.005698	53.250263	4.244564	-0.000000
2.141458	2.196285	0.047443	0.000309	0.004035	0.718192	2.167023	0.002302	0.281808	1.298081	0.002557	5.403715	53.349270	53.348795	49.095960	49.095960	49.095960	49.095960	53.348795	4.252835	-0.000000
2.146457	2.192568	0.047442	0.000309	0.004043	0.717800	2.166774	0.002306	0.282200	1.297926	0.002558	5.407432	53.447826	53.447350	49.186241	49.186241	49.186241	49.186241	53.447350	4.261109	-0.000000
2.151461	2.188859	0.047442	0.000309	0.004050	0.717409	2.166526	0.002310	0.282591	1.297772	0.002558	5.411141	53.546403	53.545926	49.276540	49.276540	49.276540	49.276540	53.545926	4.269386	-0.000000
2.156471	2.185158	0.047441	0.000309	0.004058	0.717017	2.166278	0.002314	0.282983	1.297617	0.002559	5.414842	53.645002	53.644524	49.366858	49.366858	49.366858	49.366858	53.644524	4.277667	-0.000000
2.161488	2.181465	0.047440	0.000309	0.004066	0.716626	2.166030	0.002317	0.283374	1.297463	0.002560	5.418535	53.743622	53.743143	49.457193	49.457193	49.457193	49.457193	53.743143	4.285951	-0.000000
2.166510	2.177780	0.047440	0.000309	0.004074	0.716235	2.165783	0.002321	0.283765	1.297308	0.002560	5.422220	53.842261	53.841782	49.547544	49.547544	49.547544	49.547544	53.841782	4.294238	-0.000000
2.171539	2.174104	0.047439	0.000309	0.004082	0.715844	2.165535	0.002325	0.284156	1.297154	0.002561	5.425896	53.940921	53.940441	49.637912	49.637912	49.637912	49.637912	53.940441	4.302528	-0.000000
2.176573	2.170435	0.047439	0.000309	0.004090	0.715454	2.165288	0.002329	0.284546	1.297000	0.002561	5.429565	54.039599	54.039118	49.728296	49.728296	49.728296	49.728296	54.039118	4.310822	-0.000000
2.181613	2.166774	0.047438	0.000309	0.004098	0.715064	2.165041	0.002332	0.284936	1.296846	0.002562	5.433226	54.138295	54.137813	49.818695	49.818695	49.818695	49.818695	54.137813	4.319119	-0.000000
2.186660	2.163122	0.047438	0.000309	0.004106	0.714674	2.164794	0.002336	0.285326	1.296692	0.002562	5.436878	54.237009	54.236527	49.909108	49.909108	49.909108	49.909108	54.236527	4.327418	-0.000000
2.191712	2.159477	0.047437	0.000309	0.004113	0.714285	2.164547	0.002340	0.285715	1.296539	0.002563	5.440523	54.335740	54.335257	49.999536	49.999536	49.999536	49.999536	54.335257	4.335721	-0.000000
2.196769	2.155841	0.047437	0.000308	0.004121	0.713895	2.164300	0.002344	0.286105	1.296385	0.002563	5.444159	54.434487	54.434003	50.089976	50.089976	50.089976	50.089976	54.434003	4.344027	-0.000000
2.201833	2.152213	0.047436	0.000308	0.004129	0.713506	2.164054	0.002347	0.286494	1.296231	0.002564	5.447787	54.533250	54.532766	50.180430	50.180430	50.180430	50.180430	54.532766	4.352336	-0.000000
2.206903	2.148593	0.047436	0.000308	0.004137	0.713118	2.163807	0.002351	0.286882	1.296078	0.002564	5.451407	54.632029	54.631543	50.270896	50.270896	50.270896	50.270896	54.631543	4.360647	-0.000000
2.211978	2.144980	0.047435	0.000308	0.004145	0.712729	2.163561	0.002355	0.287271	1.295925	0.002565	5.455020	54.730822	54.730336	50.361374	50.361374	50.361374	50.361374	54.730336	4.368961	-0.000000
2.217059	2.141376	0.047435	0.000308	0.004153	0.712341	2.163315	0.002359	0.287659	1.295772	0.002565	5.458624	54.829628	54.829142	50.451863	50.451863	50.451863	50.451863	54.829142	4.377278	-0.000000
2.222146	2.137780	0.047434	0.000308	0.004161	0.711954	2.163070	0.002362	0.288046	1.295618	0.002566	5.462220	54.928449	54.927961	50.542363	50.542363	50.542363	50.542363	54.927961	4.385598	-0.000000
2.227239	2.134192	0.047434	0.000308	0.004169	0.711566	2.162824	0.002366	0.288434	1.295465	0.002566	5.465808	55.027282	55.026793	50.632873	50.632873	50.632873	50.632873	55.026793	4.393920	-0.000000
2.232337	2.130612	0.047433	0.000308	0.004177	0.711179	2.162579	0.002370	0.288821	1.295313	0.002567	5.469388	55.126127	55.125638	50.723393	50.723393	50.723393	50.723393	55.125638	4.402245	-0.000000
2.237441	2.127040	0.047433	0.000308	0.004184	0.710792	2.162334	0.002374	0.289208	1.295160	0.002567	5.472960	55.224984	55.224494	50.813921	50.813921	50.813921	50.813921	55.224494	4.410573	-0.000000
2.242551	2.123476	0.047432	0.000308	0.004192	0.710406	2.162089	0.002377	0.289594	1.295007	0.002568	5.476524	55.323851	55.323361	50.904458	50.904458	50.904458	50.904458	55.323361	4.418903	-0.000000
2.247666	2.119920	0.047432	0.000308	0.004200	0.710020	2.161844	0.002381	0.289980	1.294855	0.002568	5.480080	55.422729	55.422238	50.995003	50.995003	50.995003	50.995003	55.422238	4.427235	-0.000000
2.252787	2.116372	0.047431	0.000308	0.004208	0.709634	2.161599	0.002385	0.290366	1.294702	0.002569	5.483628	55.521617	55.521125	51.085555	51.085555	51.085555	51.085555	55.521125	4.435570	-0.000000
2.257913	2.112832	0.047431	0.000308	0.004216	0.709248	2.161355	0.002389	0.290752	1.294550	0.002569	5.487168	55.620514	55.620021	51.176114	51.176114	51.176114	51.176114	55.620021	4.443907	-0.000000
2.263046	2.109301	0.047430	0.000308	0.004224	0.708863	2.161111	0.002392	0.291137	1.294398	0.002570	5.490699	55.719420	55.718926	51.266679	51.266679	51.266679	51.266679	55.718926	4.452247	-0.000000
2.268183	2.105777	0.047430	0.000308	0.004232	0.708478	2.160867	0.002396	0.291522	1.294246	0.002570	5.494223	55.818333	55.817839	51.357250	51.357250	51.357250	51.357250	55.817839	4.460588	-0.000000
2.273326	2.102261	0.047429	0.000307	0.004240	0.708093	2.160623	0.002400	0.291907	1.294094	0.002571	5.497739	55.917254	55.916759	51.447826	51.447826	51.447826	51.447826	55.916759	4.468932	-0.000000
2.278475	2.098753	0.047429	0.000307	0.004248	0.707709	2.160380	0.002404	0.292291	1.293942	0.002571	5.501247	56.016182	56.015686	51.538407	51.538407	51.538407	51.538407	56.015686	4.477279	-0.000000
2.283629	2.095253	0.047428	0.000307	0.004256	0.707325	2.160136	0.002407	0.292675	1.293790	0.002572	5.504747	56.115116	56.114619	51.628992	51.628992	51.628992	51.628992	56.114619	4.485627	-0.000000
2.288789	2.091761	0.047427	0.000307	0.004264	0.706941	2.159893	0.002411	0.293059	1.293639	0.002573	5.508239	56.214055	56.213558	51.719581	51.719581	51.719581	51.719581	56.213558	4.493977	-0.000000
2.293954	2.088277	0.047427	0.000307	0.004272	0.706558	2.159650	0.002415	0.293442	1.293487	0.002573	5.511723	56.313000	56.312502	51.810172	51.810172	51.810172	51.810172	56.312502	4.502329	-0.000000
2.299125	2.084801	0.047426	0.000307	0.004279	0.706175	2.159407	0.002418	0.293825	1.293336	0.002574	5.515199	56.411949	56.411450	51.900766	51.900766	51.900766	51.900766	56.411450	4.510684	-0.000000
2.304300	2.081334	0.047426	0.000307	0.004287	0.705792	2.159165	0.002422	0.294208	1.293185	0.002574	5.518666	56.510902	56.510402	51.991362	51.991362	51.991362	51.991362	56.510402	4.519040	-0.000000
2.309482	2.077874	0.047425	0.000307	0.004295	0.705410	2.158922	0.002426	0.294590	1.293034	0.002575	5.522126	56.609858	56.609357	52.081960	52.081960	52.081960	52.081960	56.609357	4.527398	-0.000000
2.314669	2.074422	0.047425	0.000307	0.004303	0.705028	2.158680	0.002430	0.294972	1.292883	0.002575	5.525578	56.708817	56.708316	52.172558	52.172558	52.172558	52.172558	56.708316	4.535758	-0.000000
2.319861	2.070977	0.047424	0.000307	0.004311	0.704646	2.158438	0.002433	0.295354	1.292732	0.002576	5.529023	56.807778	56.807276	52.263157	52.263157	52.263157	52.263157	56.807276	4.544119	-0.000000
2.325058	2.067541	0.047424	0.000307	0.004319	0.704265	2.158196	0.002437	0.295735	1.292581	0.002576	5.532459	56.906741	56.906238	52.353756	52.353756	52.353756	52.353756	56.906238	4.552482	-0.000000
2.330260	2.064113	0.047423	0.000307	0.004327	0.703884	2.157955	0.002441	0.296116	1.292431	0.002577	5.535887	57.005704	57.005201	52.444354	52.444354	52.444354	52.444354	57.005201	4.560847	-0.000000
2.335468	2.060693	0.047423	0.000307	0.004335	0.703503	2.157714	0.002445	0.296497	1.292280	0.002577	5.539307	57.104669	57.104164	52.534950	52.534950	52.534950	52.534950	57.104164	4.569214	-0.000000
2.340682	2.057281	0.047422	0.000307	0.004343	0.703123	2.157473	0.002448	0.296877	1.292130	0.002578	5.542719	57.203633	57.203128	52.625546	52.625546	52.625546	52.625546	57.203128	4.577582	-0.000000
2.345900	2.053876	0.047422	0.000307	0.004351	0.702743	2.157232	0.002452	0.297257	1.291980	0.002578	5.546124	57.302596	57.302090	52.716139	52.716139	52.716139	52.716138	57.302090	4.585952	-0.000000
2.351124	2.050480	0.047421	0.000306	0.004359	0.702363	2.156991	0.002456	0.297637	1.291830	0.002579	5.549520	57.401558	57.401052	52.806729	52.806729	52.806729	52.806729	57.401052	4.594323	-0.000000
2.356352	2.047091	0.047421	0.000306	0.004367	0.701984	2.156751	0.002459	0.298016	1.291680	0.002579	5.552909	57.500519	57.500011	52.897316	52.897316	52.897316	52.897316	57.500011	4.602696	-0.000000
2.361586	2.043710	0.047420	0.000306	0.004375	0.701605	2.156510	0.002463	0.298395	1.291530	0.002580	5.556290	57.599477	57.598969	52.987899	52.987899	52.987899	52.987899	57.598969	4.611070	-0.000000
2.366825	2.040338	0.047420	0.000306	0.004383	0.701226	2.156270	0.002467	0.298774	1.291381	0.002580	5.559662	57.698432	57.697923	53.078478	53.078478	53.078478	53.078478	57.697923	4.619445	-0.000000
2.372070	2.036973	0.047419	0.000306	0.004391	0.700848	2.156031	0.002471	0.299152	1.291231	0.002581	5.563027	57.797383	57.796874	53.169052	53.169052	53.169052	53.169052	57.796874	4.627822	-0.000000
2.377319	2.033616	0.047419	0.000306	0.004399	0.700470	2.155791	0.002474	0.299530	1.291082	0.002581	5.566384	57.896331	57.895821	53.259621	53.259621	53.259621	53.259621	57.895821	4.636199	-0.000000
2.382573	2.030267	0.047418	0.000306	0.004407	0.700093	2.155552	0.002478	0.299907	1.290932	0.002582	5.569733	57.995274	57.994763	53.350185	53.350185	53.350185	53.350185	57.994763	4.644579	-0.000000
2.387833	2.026925	0.047418	0.000306	0.004415	0.699716	2.155312	0.002482	0.300284	1.290783	0.002582	5.573075	58.094212	58.093700	53.440742	53.440742	53.440742	53.440742	58.093701	4.652959	-0.000000
2.393097	2.023592	0.047417	0.000306	0.004423	0.699339	2.155074	0.002485	0.300661	1.290634	0.002583	5.576408	58.193144	58.192632	53.531292	53.531292	53.531292	53.531292	58.192632	4.661340	-0.000000
2.398367	2.020266	0.047417	0.000306	0.004430	0.698962	2.154835	0.002489	0.301038	1.290485	0.002583	5.579734	58.292071	58.291558	53.621835	53.621835	53.621835	53.621835	58.291558	4.669722	-0.000000
2.403641	2.016948	0.047416	0.000306	0.004438	0.698586	2.154596	0.002493	0.301414	1.290337	0.002584	5.583052	58.390990	58.390476	53.712370	53.712370	53.712370	53.712370	58.390476	4.678106	-0.000000
2.408921	2.013639	0.047416	0.000306	0.004446	0.698211	2.154358	0.002496	0.301789	1.290188	0.002584	5.586361	58.489902	58.489388	53.802897	53.802897	53.802897	53.802897	58.489388	4.686490	-0.000000
2.414205	2.010336	0.047415	0.000306	0.004454	0.697835	2.154120	0.002500	0.302165	1.290040	0.002585	5.589664	58.588807	58.588291	53.893416	53.893416	53.893416	53.893416	58.588291	4.694876	-0.000000
2.419494	2.007042	0.047415	0.000306	0.004462	0.697460	2.153882	0.002504	0.302540	1.289892	0.002585	5.592958	58.687703	58.687187	53.983925	53.983925	53.983925	53.983925	58.687187	4.703262	-0.000000
2.424789	2.003756	0.047414	0.000306	0.004470	0.697086	2.153645	0.002508	0.302914	1.289743	0.002586	5.596244	58.786590	58.786073	54.074424	54.074424	54.074424	54.074424	58.786073	4.711649	-0.000000
2.430088	2.000477	0.047413	0.000306	0.004478	0.696711	2.153408	0.002511	0.303289	1.289595	0.002587	5.599523	58.885468	58.884950	54.164914	54.164914	54.164914	54.164914	58.884950	4.720037	-0.000000
2.435392	1.997206	0.047413	0.000305	0.004486	0.696338	2.153170	0.002515	0.303662	1.289447	0.002587	5.602794	58.984336	58.983818	54.255392	54.255392	54.255392	54.255392	58.983818	4.728425	-0.000000
2.440701	1.993943	0.047412	0.000305	0.004494	0.695964	2.152934	0.002519	0.304036	1.289300	0.002588	5.606057	59.083193	59.082674	54.345860	54.345860	54.345860	54.345860	59.082674	4.736814	-0.000000
2.446014	1.990687	0.047412	0.000305	0.004502	0.695591	2.152697	0.002522	0.304409	1.289152	0.002588	5.609313	59.182040	59.181520	54.436316	54.436316	54.436316	54.436316	59.181520	4.745204	-0.000000
2.451333	1.987440	0.047411	0.000305	0.004510	0.695218	2.152461	0.002526	0.304782	1.289005	0.002589	5.612560	59.280875	59.280355	54.526760	54.526760	54.526760	54.526760	59.280355	4.753595	-0.000000
2.456656	1.984200	0.047411	0.000305	0.004518	0.694846	2.152224	0.002530	0.305154	1.288857	0.002589	5.615800	59.379698	59.379177	54.617191	54.617191	54.617191	54.617191	59.379177	4.761986	-0.000000
2.461984	1.980968	0.047410	0.000305	0.004526	0.694474	2.151989	0.002533	0.305526	1.288710	0.002590	5.619032	59.478509	59.477987	54.707609	54.707609	54.707609	54.707609	59.477987	4.770377	-0.000000
2.467317	1.977743	0.047410	0.000305	0.004534	0.694102	2.151753	0.002537	0.305898	1.288563	0.002590	5.622257	59.577306	59.576784	54.798014	54.798014	54.798014	54.798014	59.576784	4.778770	-0.000000
2.472654	1.974527	0.047409	0.000305	0.004542	0.693731	2.151517	0.002541	0.306269	1.288416	0.002591	5.625473	59.676091	59.675567	54.888405	54.888405	54.888405	54.888405	59.675567	4.787162	-0.000000
2.477996	1.971318	0.047409	0.000305	0.004550	0.693360	2.151282	0.002544	0.306640	1.288270	0.002591	5.628682	59.774861	59.774336	54.978781	54.978781	54.978781	54.978781	59.774336	4.795555	-0.000000
2.483343	1.968116	0.047408	0.000305	0.004558	0.692990	2.151047	0.002548	0.307010	1.288123	0.002592	5.631884	59.873616	59.873091	55.069143	55.069143	55.069143	55.069143	59.873091	4.803948	-0.000000
2.488694	1.964923	0.047408	0.000305	0.004566	0.692619	2.150813	0.002552	0.307381	1.287977	0.002592	5.635077	59.972357	59.971831	55.159489	55.159489	55.159489	55.159489	59.971831	4.812342	-0.000000
2.494050	1.961737	0.047407	0.000305	0.004574	0.692250	2.150578	0.002555	0.307750	1.287830	0.002593	5.638263	60.071082	60.070556	55.249820	55.249820	55.249820	55.249820	60.070556	4.820736	-0.000000
2.499411	1.958558	0.047407	0.000305	0.004582	0.691880	2.150344	0.002559	0.308120	1.287684	0.002593	5.641442	60.169791	60.169264	55.340134	55.340134	55.340134	55.340134	60.169264	4.829130	-0.000000
2.504776	1.955388	0.047406	0.000305	0.004590	0.691512	2.150110	0.002563	0.308488	1.287538	0.002594	5.644612	60.268484	60.267956	55.430432	55.430432	55.430432	55.430432	60.267956	4.837524	-0.000000
2.510146	1.952225	0.047406	0.000305	0.004598	0.691143	2.149876	0.002566	0.308857	1.287392	0.002594	5.647775	60.367159	60.366630	55.520712	55.520712	55.520712	55.520712	60.366630	4.845918	-0.000000
2.515521	1.949069	0.047405	0.000304	0.004606	0.690775	2.149643	0.002570	0.309225	1.287247	0.002595	5.650931	60.465817	60.465288	55.610975	55.610975	55.610975	55.610975	60.465288	4.854313	-0.000000
2.520899	1.945922	0.047405	0.000304	0.004614	0.690407	2.149409	0.002574	0.309593	1.287101	0.002595	5.654078	60.564457	60.563927	55.701220	55.701220	55.701220	55.701220	60.563927	4.862707	-0.000000
2.526283	1.942782	0.047404	0.000304	0.004622	0.690040	2.149176	0.002577	0.309960	1.286956	0.002596	5.657218	60.663079	60.662548	55.791446	55.791446	55.791446	55.791446	60.662548	4.871102	-0.000000
2.531671	1.939649	0.047404	0.000304	0.004630	0.689673	2.148944	0.002581	0.310327	1.286811	0.002596	5.660351	60.761682	60.761150	55.881654	55.881654	55.881654	55.881654	60.761150	4.879496	-0.000000
2.537063	1.936524	0.047403	0.000304	0.004638	0.689306	2.148711	0.002585	0.310694	1.286665	0.002597	5.663476	60.860265	60.859733	55.971842	55.971842	55.971842	55.971842	60.859733	4.887891	-0.000000
2.542460	1.933407	0.047403	0.000304	0.004646	0.688940	2.148479	0.002588	0.311060	1.286521	0.002597	5.666593	60.958828	60.958295	56.062010	56.062010	56.062010	56.062010	60.958295	4.896285	-0.000000
2.547861	1.930297	0.047402	0.000304	0.004654	0.688574	2.148247	0.002592	0.311426	1.286376	0.002598	5.669703	61.057372	61.056838	56.152159	56.152159	56.152159	56.152159	61.056838	4.904679	-0.000000
2.553267	1.927195	0.047402	0.000304	0.004662	0.688209	2.148015	0.002596	0.311791	1.286231	0.002598	5.672805	61.155894	61.155359	56.242286	56.242286	56.242286	56.242286	61.155359	4.913073	-0.000000
2.558676	1.924100	0.047401	0.000304	0.004670	0.687844	2.147783	0.002599	0.312156	1.286087	0.002599	5.675900	61.254395	61.253860	56.332393	56.332393	56.332393	56.332393	61.253860	4.921467	-0.000000
2.564091	1.921013	0.047401	0.000304	0.004678	0.687479	2.147552	0.002603	0.312521	1.285942	0.002599	5.678987	61.352874	61.352338	56.422478	56.422478	56.422478	56.422478	61.352338	4.929860	-0.000000
2.569509	1.917933	0.047400	0.000304	0.004686	0.687115	2.147321	0.002606	0.312885	1.285798	0.002600	5.682067	61.451331	61.450794	56.512541	56.512541	56.512541	56.512541	61.450794	4.938253	-0.000000
2.574932	1.914861	0.047400	0.000304	0.004694	0.686751	2.147090	0.002610	0.313249	1.285654	0.002600	5.685139	61.549765	61.549228	56.602582	56.602582	56.602582	56.602582	61.549228	4.946646	-0.000000
2.580360	1.911797	0.047399	0.000304	0.004702	0.686388	2.146860	0.002614	0.313612	1.285510	0.002601	5.688203	61.648177	61.647639	56.692600	56.692600	56.692600	56.692600	61.647639	4.955039	-0.000000
2.585791	1.908739	0.047399	0.000304	0.004709	0.686025	2.146630	0.002617	0.313975	1.285366	0.002601	5.691261	61.746564	61.746025	56.782595	56.782595	56.782595	56.782595	61.746025	4.963431	-0.000000
2.591227	1.905690	0.047398	0.000304	0.004717	0.685662	2.146400	0.002621	0.314338	1.285223	0.002602	5.694310	61.844928	61.844388	56.872566	56.872566	56.872566	56.872566	61.844388	4.971822	-0.000000
2.596667	1.902647	0.047398	0.000304	0.004725	0.685300	2.146170	0.002625	0.314700	1.285079	0.002602	5.697353	61.943267	61.942727	56.962514	56.962514	56.962514	56.962514	61.942727	4.980213	-0.000000
2.602111	1.899613	0.047397	0.000303	0.004733	0.684939	2.145940	0.002628	0.315061	1.284936	0.002603	5.700387	62.041581	62.041040	57.052437	57.052437	57.052437	57.052437	62.041040	4.988603	-0.000000
2.607560	1.896585	0.047396	0.000303	0.004741	0.684577	2.145711	0.002632	0.315423	1.284793	0.002604	5.703415	62.139870	62.139328	57.142335	57.142335	57.142335	57.142335	62.139328	4.996993	-0.000000
2.613012	1.893566	0.047396	0.000303	0.004749	0.684216	2.145482	0.002635	0.315784	1.284650	0.002604	5.706434	62.238133	62.237590	57.232208	57.232208	57.232208	57.232208	62.237591	5.005382	-0.000000
2.618469	1.890553	0.047395	0.000303	0.004757	0.683856	2.145253	0.002639	0.316144	1.284507	0.002605	5.709447	62.336370	62.335827	57.322056	57.322056	57.322056	57.322056	62.335827	5.013771	-0.000000
2.623930	1.887548	0.047395	0.000303	0.004765	0.683496	2.145025	0.002643	0.316504	1.284365	0.002605	5.712452	62.434580	62.434036	57.411877	57.411877	57.411877	57.411877	62.434036	5.022159	-0.000000
2.629395	1.884550	0.047394	0.000303	0.004773	0.683136	2.144797	0.002646	0.316864	1.284222	0.002606	5.715450	62.532763	62.532218	57.501672	57.501672	57.501672	57.501672	62.532218	5.030546	-0.000000
2.634864	1.881560	0.047394	0.000303	0.004781	0.682777	2.144569	0.002650	0.317223	1.284080	0.002606	5.718440	62.630918	62.630373	57.591441	57.591441	57.591441	57.591441	62.630373	5.038932	-0.000000
2.640337	1.878577	0.047393	0.000303	0.004789	0.682418	2.144341	0.002654	0.317582	1.283938	0.002607	5.721423	62.729046	62.728499	57.681182	57.681182	57.681182	57.681182	62.728499	5.047317	-0.000000
2.645814	1.875601	0.047393	0.000303	0.004797	0.682060	2.144113	0.002657	0.317940	1.283796	0.002607	5.724399	62.827145	62.826598	57.770896	57.770896	57.770896	57.770896	62.826598	5.055702	-0.000000
2.651295	1.872633	0.047392	0.000303	0.004805	0.681701	2.143886	0.002661	0.318299	1.283654	0.002608	5.727367	62.925215	62.924667	57.860582	57.860582	57.860582	57.860581	62.924667	5.064086	-0.000000
2.656781	1.869672	0.047392	0.000303	0.004813	0.681344	2.143659	0.002664	0.318656	1.283512	0.002608	5.730328	63.023256	63.022707	57.950239	57.950239	57.950239	57.950239	63.022707	5.072468	-0.000000
2.662270	1.866718	0.047391	0.000303	0.004821	0.680987	2.143433	0.002668	0.319013	1.283371	0.002609	5.733282	63.121267	63.120718	58.039868	58.039868	58.039868	58.039868	63.120718	5.080850	-0.000000
2.667763	1.863772	0.047391	0.000303	0.004829	0.680630	2.143206	0.002672	0.319370	1.283229	0.002609	5.736228	63.219248	63.218699	58.129467	58.129467	58.129467	58.129467	63.218699	5.089231	-0.000000
2.673260	1.860833	0.047390	0.000303	0.004837	0.680274	2.142980	0.002675	0.319726	1.283088	0.002610	5.739167	63.317199	63.316649	58.219038	58.219038	58.219038	58.219038	63.316649	5.097611	-0.000000
2.678761	1.857901	0.047390	0.000303	0.004845	0.679918	2.142754	0.002679	0.320082	1.282947	0.002610	5.742099	63.415119	63.414568	58.308578	58.308578	58.308578	58.308578	63.414568	5.105989	-0.000000
2.684266	1.854977	0.047389	0.000303	0.004853	0.679562	2.142529	0.002682	0.320438	1.282806	0.002611	5.745023	63.513007	63.512456	58.398089	58.398089	58.398089	58.398088	63.512456	5.114367	-0.000000
2.689775	1.852059	0.047389	0.000302	0.004861	0.679207	2.142303	0.002686	0.320793	1.282666	0.002611	5.747941	63.610864	63.610312	58.487568	58.487568	58.487568	58.487568	63.610312	5.122743	-0.000000
2.695288	1.849149	0.047388	0.000302	0.004869	0.678852	2.142078	0.002689	0.321148	1.282525	0.002612	5.750851	63.708689	63.708136	58.577017	58.577017	58.577017	58.577017	63.708136	5.131119	-0.000000
2.700805	1.846246	0.047388	0.000302	0.004877	0.678498	2.141853	0.002693	0.321502	1.282385	0.002612	5.753754	63.806481	63.805927	58.666435	58.666435	58.666435	58.666435	63.805927	5.139493	-0.000000
2.706325	1.843351	0.047387	0.000302	0.004885	0.678144	2.141629	0.002697	0.321856	1.282244	0.002613	5.756649	63.904240	63.903686	58.755820	58.755820	58.755820	58.755820	63.903686	5.147865	-0.000000
2.711849	1.840462	0.047387	0.000302	0.004893	0.677791	2.141405	0.002700	0.322209	1.282104	0.002613	5.759538	64.001967	64.001411	58.845174	58.845174	58.845174	58.845174	64.001411	5.156237	-0.000000
2.717378	1.837581	0.047386	0.000302	0.004901	0.677438	2.141181	0.002704	0.322562	1.281965	0.002614	5.762419	64.099659	64.099103	58.934496	58.934496	58.934496	58.934496	64.099103	5.164607	-0.000000
2.722909	1.834707	0.047386	0.000302	0.004909	0.677085	2.140957	0.002707	0.322915	1.281825	0.002614	5.765293	64.197317	64.196761	59.023785	59.023785	59.023785	59.023785	64.196761	5.172976	-0.000000
2.728445	1.831840	0.047385	0.000302	0.004917	0.676733	2.140733	0.002711	0.323267	1.281685	0.002615	5.768160	64.294941	64.294384	59.113041	59.113041	59.113041	59.113041	64.294384	5.181343	-0.000000
2.733984	1.828980	0.047385	0.000302	0.004925	0.676382	2.140510	0.002714	0.323618	1.281546	0.002615	5.771020	64.392530	64.391972	59.202263	59.202263	59.202263	59.202263	64.391972	5.189709	-0.000000
2.739527	1.826127	0.047384	0.000302	0.004933	0.676030	2.140287	0.002718	0.323970	1.281407	0.002616	5.773873	64.490084	64.489525	59.291452	59.291452	59.291452	59.291452	64.489525	5.198073	-0.000000
2.745074	1.823282	0.047384	0.000302	0.004940	0.675680	2.140065	0.002722	0.324320	1.281267	0.002616	5.776718	64.587602	64.587043	59.380606	59.380606	59.380606	59.380606	64.587043	5.206436	-0.000000
2.750625	1.820443	0.047383	0.000302	0.004948	0.675329	2.139842	0.002725	0.324671	1.281129	0.002617	5.779557	64.685085	64.684524	59.469726	59.469726	59.469726	59.469726	64.684524	5.214798	-0.000000
2.756179	1.817612	0.047383	0.000302	0.004956	0.674979	2.139620	0.002729	0.325021	1.280990	0.002617	5.782388	64.782531	64.781970	59.558812	59.558812	59.558812	59.558812	64.781970	5.223158	-0.000000
2.761737	1.814787	0.047382	0.000302	0.004964	0.674630	2.139398	0.002732	0.325370	1.280851	0.002618	5.785213	64.879940	64.879378	59.647862	59.647862	59.647862	59.647862	64.879378	5.231516	-0.000000
2.767298	1.811970	0.047382	0.000302	0.004972	0.674281	2.139177	0.002736	0.325719	1.280713	0.002618	5.788030	64.977312	64.976750	59.736877	59.736877	59.736877	59.736877	64.976750	5.239873	-0.000000
2.772863	1.809160	0.047381	0.000302	0.004980	0.673932	2.138955	0.002739	0.326068	1.280575	0.002619	5.790840	65.074647	65.074084	59.825856	59.825856	59.825856	59.825856	65.074084	5.248228	-0.000000
2.778432	1.806356	0.047381	0.000301	0.004988	0.673584	2.138734	0.002743	0.326416	1.280436	0.002619	5.793644	65.171944	65.171380	59.914799	59.914799	59.914799	59.914799	65.171380	5.256581	-0.000000
2.784004	1.803560	0.047380	0.000301	0.004996	0.673236	2.138513	0.002746	0.326764	1.280298	0.002620	5.796440	65.269203	65.268638	60.003705	60.003705	60.003705	60.003705	65.268638	5.264933	-0.000000
2.789580	1.800771	0.047380	0.000301	0.005004	0.672889	2.138293	0.002750	0.327111	1.280161	0.002620	5.799229	65.366423	65.365858	60.092575	60.092575	60.092575	60.092575	65.365858	5.273282	-0.000000
2.795159	1.797988	0.047379	0.000301	0.005012	0.672542	2.138073	0.002754	0.327458	1.280023	0.002621	5.802012	65.463604	65.463038	60.181408	60.181408	60.181408	60.181408	65.463038	5.281630	-0.000000
2.800742	1.795213	0.047379	0.000301	0.005020	0.672195	2.137853	0.002757	0.327805	1.279886	0.002621	5.804787	65.560747	65.560180	60.270203	60.270203	60.270203	60.270203	65.560180	5.289977	-0.000000
2.806328	1.792445	0.047378	0.000301	0.005028	0.671849	2.137633	0.002761	0.328151	1.279748	0.002622	5.807555	65.657849	65.657282	60.358961	60.358961	60.358961	60.358961	65.657282	5.298321	-0.000000
2.811918	1.789683	0.047378	0.000301	0.005036	0.671504	2.137413	0.002764	0.328496	1.279611	0.002622	5.810317	65.754912	65.754344	60.447681	60.447681	60.447681	60.447681	65.754344	5.306663	-0.000000
2.817511	1.786929	0.047377	0.000301	0.005044	0.671158	2.137194	0.002768	0.328842	1.279474	0.002623	5.813071	65.851935	65.851366	60.536362	60.536362	60.536362	60.536362	65.851366	5.315004	-0.000000
2.823107	1.784181	0.047377	0.000301	0.005052	0.670814	2.136975	0.002771	0.329186	1.279338	0.002623	5.815819	65.948917	65.948347	60.625005	60.625005	60.625005	60.625005	65.948347	5.323343	-0.000000
2.828708	1.781440	0.047376	0.000301	0.005060	0.670469	2.136757	0.002775	0.329531	1.279201	0.002624	5.818560	66.045858	66.045288	60.713608	60.713608	60.713608	60.713608	66.045288	5.331679	-0.000000
2.834311	1.778706	0.047376	0.000301	0.005067	0.670125	2.136539	0.002778	0.329875	1.279065	0.002624	5.821294	66.142758	66.142187	60.802173	60.802173	60.802173	60.802173	66.142187	5.340014	-0.000000
2.839918	1.775979	0.047375	0.000301	0.005075	0.669782	2.136320	0.002782	0.330218	1.278928	0.002625	5.824021	66.239616	66.239044	60.890698	60.890698	60.890698	60.890698	66.239044	5.348346	-0.000000
2.845528	1.773259	0.047375	0.000301	0.005083	0.669439	2.136103	0.002785	0.330561	1.278792	0.002625	5.826741	66.336432	66.335860	60.979183	60.979183	60.979183	60.979183	66.335860	5.356677	-0.000000
2.851142	1.770546	0.047374	0.000301	0.005091	0.669096	2.135885	0.002789	0.330904	1.278656	0.002626	5.829454	66.433206	66.432633	61.067628	61.067628	61.067628	61.067628	66.432633	5.365005	-0.000000
2.856759	1.767839	0.047374	0.000301	0.005099	0.668754	2.135668	0.002792	0.331246	1.278521	0.002626	5.832161	66.529938	66.529364	61.156033	61.156033	61.156033	61.156033	66.529364	5.373332	-0.000000
2.862379	1.765139	0.047373	0.000301	0.005107	0.668413	2.135451	0.002796	0.331587	1.278385	0.002627	5.834861	66.626626	66.626052	61.244396	61.244396	61.244396	61.244396	66.626052	5.381656	-0.000000
2.868003	1.762446	0.047373	0.000301	0.005115	0.668071	2.135234	0.002799	0.331929	1.278250	0.002627	5.837554	66.723272	66.722697	61.332719	61.332719	61.332719	61.332719	66.722697	5.389978	-0.000000
2.873630	1.759760	0.047372	0.000300	0.005123	0.667731	2.135018	0.002803	0.332269	1.278114	0.002628	5.840240	66.819874	66.819298	61.421001	61.421001	61.421001	61.421001	66.819298	5.398297	-0.000000
2.879260	1.757081	0.047372	0.000300	0.005131	0.667390	2.134802	0.002806	0.332610	1.277979	0.002628	5.842919	66.916432	66.915855	61.509241	61.509241	61.509241	61.509241	66.915855	5.406615	-0.000000
2.884893	1.754408	0.047371	0.000300	0.005139	0.667050	2.134586	0.002810	0.332950	1.277844	0.002629	5.845592	67.012946	67.012369	61.597439	61.597439	61.597439	61.597439	67.012369	5.414930	-0.000000
2.890530	1.751742	0.047371	0.000300	0.005147	0.666711	2.134370	0.002813	0.333289	1.277710	0.002629	5.848258	67.109415	67.108838	61.685595	61.685595	61.685595	61.685595	67.108838	5.423243	-0.000000
2.896170	1.749083	0.047370	0.000300	0.005155	0.666372	2.134155	0.002817	0.333628	1.277575	0.002630	5.850917	67.205840	67.205262	61.773708	61.773708	61.773708	61.773708	67.205262	5.431553	-0.000000
2.901813	1.746430	0.047370	0.000300	0.005162	0.666033	2.133940	0.002820	0.333967	1.277441	0.002630	5.853570	67.302220	67.301641	61.861779	61.861779	61.861779	61.861779	67.301641	5.439862	-0.000000
2.907459	1.743784	0.047369	0.000300	0.005170	0.665695	2.133725	0.002824	0.334305	1.277307	0.002631	5.856216	67.398554	67.397974	61.949807	61.949807	61.949807	61.949807	67.397974	5.448167	-0.000000
2.913108	1.741145	0.047369	0.000300	0.005178	0.665357	2.133511	0.002827	0.334643	1.277172	0.002631	5.858855	67.494842	67.494262	62.037791	62.037791	62.037791	62.037791	67.494262	5.456471	-0.000000
2.918761	1.738513	0.047368	0.000300	0.005186	0.665020	2.133297	0.002831	0.334980	1.277039	0.002632	5.861487	67.591085	67.590504	62.125732	62.125732	62.125732	62.125732	67.590504	5.464772	-0.000000
2.924416	1.735887	0.047368	0.000300	0.005194	0.664683	2.133083	0.002834	0.335317	1.276905	0.002632	5.864113	67.687282	67.686700	62.213630	62.213630	62.213630	62.213630	67.686700	5.473070	-0.000000
2.930075	1.733267	0.047367	0.000300	0.005202	0.664347	2.132869	0.002837	0.335653	1.276771	0.002633	5.866733	67.783431	67.782849	62.301483	62.301483	62.301483	62.301483	67.782849	5.481366	-0.000000
2.935737	1.730654	0.047367	0.000300	0.005210	0.664011	2.132656	0.002841	0.335989	1.276638	0.002633	5.869346	67.879534	67.878951	62.389292	62.389292	62.389292	62.389292	67.878951	5.489660	-0.000000
2.941402	1.728048	0.047366	0.000300	0.005218	0.663675	2.132443	0.002844	0.336325	1.276505	0.002634	5.871952	67.975590	67.975007	62.477056	62.477056	62.477056	62.477056	67.975007	5.497950	-0.000000
2.947070	1.725449	0.047366	0.000300	0.005226	0.663340	2.132230	0.002848	0.336660	1.276372	0.002634	5.874551	68.071599	68.071014	62.564776	62.564776	62.564776	62.564776	68.071014	5.506239	-0.000000
2.952741	1.722856	0.047365	0.000300	0.005233	0.663006	2.132017	0.002851	0.336994	1.276239	0.002635	5.877144	68.167560	68.166974	62.652450	62.652450	62.652450	62.652450	68.166974	5.514525	-0.000000
2.958415	1.720269	0.047365	0.000300	0.005241	0.662672	2.131805	0.002855	0.337328	1.276106	0.002635	5.879731	68.263473	68.262887	62.740079	62.740079	62.740079	62.740079	68.262887	5.522808	-0.000000
2.964092	1.717689	0.047364	0.000299	0.005249	0.662338	2.131593	0.002858	0.337662	1.275974	0.002636	5.882311	68.359337	68.358751	62.827663	62.827663	62.827663	62.827662	68.358751	5.531088	-0.000000
2.969773	1.715116	0.047364	0.000299	0.005257	0.662005	2.131382	0.002862	0.337995	1.275841	0.002636	5.884884	68.455153	68.454566	62.915200	62.915200	62.915200	62.915200	68.454566	5.539366	-0.000000
2.975456	1.712549	0.047363	0.000299	0.005265	0.661672	2.131170	0.002865	0.338328	1.275709	0.002637	5.887451	68.550921	68.550333	63.002692	63.002692	63.002692	63.002692	68.550333	5.547641	-0.000000
2.981142	1.709988	0.047363	0.000299	0.005273	0.661340	2.130959	0.002869	0.338660	1.275577	0.002637	5.890012	68.646639	68.646050	63.090137	63.090137	63.090137	63.090137	68.646050	5.555913	-0.000000
2.986831	1.707434	0.047362	0.000299	0.005281	0.661008	2.130748	0.002872	0.338992	1.275445	0.002638	5.892566	68.742308	68.741718	63.177536	63.177536	63.177536	63.177536	68.741718	5.564183	-0.000000
2.992523	1.704887	0.047362	0.000299	0.005289	0.660676	2.130538	0.002875	0.339324	1.275314	0.002638	5.895113	68.837927	68.837337	63.264888	63.264888	63.264888	63.264888	68.837337	5.572450	-0.000000
2.998218	1.702346	0.047361	0.000299	0.005296	0.660345	2.130327	0.002879	0.339655	1.275182	0.002639	5.897654	68.933496	68.932906	63.352192	63.352192	63.352192	63.352192	68.932906	5.580713	-0.000000
3.003916	1.699811	0.047361	0.000299	0.005304	0.660015	2.130117	0.002882	0.339985	1.275051	0.002639	5.900189	69.029016	69.028425	63.439450	63.439450	63.439450	63.439450	69.028425	5.588975	-0.000000
3.009616	1.697283	0.047360	0.000299	0.005312	0.659684	2.129908	0.002886	0.340316	1.274920	0.002640	5.902717	69.124485	69.123893	63.526660	63.526660	63.526660	63.526660	69.123893	5.597233	-0.000000
3.015320	1.694761	0.047360	0.000299	0.005320	0.659355	2.129698	0.002889	0.340645	1.274789	0.002640	5.905239	69.219903	69.219311	63.613822	63.613822	63.613822	63.613822	69.219311	5.605488	-0.000000
3.021026	1.692245	0.047359	0.000299	0.005328	0.659025	2.129489	0.002893	0.340975	1.274658	0.002641	5.907755	69.315271	69.314677	63.700937	63.700937	63.700937	63.700937	69.314677	5.613741	-0.000000
3.026736	1.689736	0.047359	0.000299	0.005336	0.658697	2.129280	0.002896	0.341303	1.274527	0.002641	5.910264	69.410587	69.409993	63.788003	63.788003	63.788003	63.788003	69.409993	5.621990	-0.000000
3.032448	1.687233	0.047358	0.000299	0.005344	0.658368	2.129072	0.002899	0.341632	1.274397	0.002642	5.912767	69.505852	69.505257	63.875020	63.875020	63.875020	63.875020	69.505257	5.630237	-0.000000
3.038163	1.684736	0.047358	0.000299	0.005351	0.658040	2.128863	0.002903	0.341960	1.274267	0.002642	5.915264	69.601065	69.600470	63.961990	63.961990	63.961990	63.961989	69.600470	5.638481	-0.000000
3.043880	1.682246	0.047357	0.000299	0.005359	0.657713	2.128655	0.002906	0.342287	1.274136	0.002643	5.917754	69.696227	69.695631	64.048910	64.048910	64.048910	64.048910	69.695631	5.646721	-0.000000
3.049601	1.679762	0.047357	0.000299	0.005367	0.657386	2.128447	0.002910	0.342614	1.274007	0.002643	5.920238	69.791336	69.790740	64.135781	64.135781	64.135781	64.135781	69.790740	5.654959	-0.000000
3.055324	1.677285	0.047356	0.000299	0.005375	0.657059	2.128240	0.002913	0.342941	1.273877	0.002644	5.922715	69.886393	69.885796	64.222603	64.222603	64.222603	64.222603	69.885796	5.663194	-0.000000
3.061050	1.674813	0.047356	0.000298	0.005383	0.656733	2.128033	0.002916	0.343267	1.273747	0.002644	5.925187	69.981398	69.980800	64.309375	64.309375	64.309375	64.309375	69.980800	5.671425	-0.000000
3.066779	1.672348	0.047355	0.000298	0.005391	0.656408	2.127826	0.002920	0.343592	1.273618	0.002645	5.927652	70.076350	70.075751	64.396098	64.396098	64.396098	64.396097	70.075751	5.679653	-0.000000
3.072510	1.669889	0.047355	0.000298	0.005398	0.656082	2.127619	0.002923	0.343918	1.273488	0.002645	5.930111	70.171248	70.170649	64.482770	64.482770	64.482770	64.482770	70.170649	5.687879	-0.000000
3.078244	1.667436	0.047354	0.000298	0.005406	0.655758	2.127413	0.002927	0.344242	1.273359	0.002646	5.932564	70.266094	70.265494	64.569393	64.569393	64.569393	64.569393	70.265494	5.696101	-0.000000
3.083981	1.664990	0.047354	0.000298	0.005414	0.655433	2.127207	0.002930	0.344567	1.273230	0.002646	5.935010	70.360885	70.360285	64.655965	64.655965	64.655965	64.655965	70.360285	5.704320	-0.000000
3.089721	1.662549	0.047353	0.000298	0.005422	0.655109	2.127001	0.002933	0.344891	1.273102	0.002647	5.937451	70.455623	70.455022	64.742486	64.742486	64.742486	64.742486	70.455022	5.712536	-0.000000
3.095463	1.660115	0.047353	0.000298	0.005430	0.654786	2.126795	0.002937	0.345214	1.272973	0.002647	5.939885	70.550308	70.549706	64.828957	64.828957	64.828957	64.828957	70.549706	5.720748	-0.000000
3.101208	1.657687	0.047352	0.000298	0.005438	0.654463	2.126590	0.002940	0.345537	1.272845	0.002648	5.942313	70.644938	70.644335	64.915377	64.915377	64.915377	64.915377	70.644335	5.728958	-0.000000
3.106955	1.655265	0.047352	0.000298	0.005445	0.654140	2.126385	0.002943	0.345860	1.272717	0.002648	5.944735	70.739513	70.738910	65.001746	65.001746	65.001746	65.001746	70.738910	5.737164	-0.000000
3.112705	1.652849	0.047351	0.000298	0.005453	0.653818	2.126181	0.002947	0.346182	1.272589	0.002649	5.947151	70.834034	70.833430	65.088063	65.088063	65.088063	65.088063	70.833430	5.745367	-0.000000
3.118458	1.650440	0.047351	0.000298	0.005461	0.653497	2.125976	0.002950	0.346503	1.272461	0.002649	5.949560	70.928500	70.927896	65.174329	65.174329	65.174329	65.174329	70.927896	5.753567	-0.000000
3.124213	1.648036	0.047350	0.000298	0.005469	0.653176	2.125772	0.002953	0.346824	1.272333	0.002650	5.951964	71.022911	71.022306	65.260543	65.260543	65.260543	65.260543	71.022306	5.761763	-0.000000
3.129971	1.645638	0.047350	0.000298	0.005477	0.652855	2.125568	0.002957	0.347145	1.272205	0.002650	5.954362	71.117267	71.116661	65.346705	65.346705	65.346705	65.346705	71.116661	5.769956	-0.000000
3.135732	1.643247	0.047349	0.000298	0.005484	0.652534	2.125365	0.002960	0.347466	1.272078	0.002651	5.956753	71.211568	71.210961	65.432816	65.432816	65.432816	65.432815	71.210961	5.778146	-0.000000
3.141495	1.640862	0.047349	0.000298	0.005492	0.652215	2.125161	0.002964	0.347785	1.271951	0.002651	5.959138	71.305812	71.305205	65.518873	65.518873	65.518873	65.518873	71.305205	5.786332	-0.000000
3.147260	1.638482	0.047348	0.000298	0.005500	0.651895	2.124958	0.002967	0.348105	1.271824	0.002652	5.961518	71.400001	71.399393	65.604879	65.604879	65.604879	65.604879	71.399393	5.794515	-0.000000
3.153028	1.636109	0.047348	0.000298	0.005508	0.651576	2.124756	0.002970	0.348424	1.271697	0.002652	5.963891	71.494134	71.493525	65.690831	65.690831	65.690831	65.690831	71.493525	5.802694	-0.000000
3.158799	1.633741	0.047348	0.000298	0.005515	0.651258	2.124553	0.002974	0.348742	1.271570	0.002652	5.966259	71.588210	71.587601	65.776731	65.776731	65.776731	65.776731	71.587601	5.810870	-0.000000
3.164572	1.631380	0.047347	0.000297	0.005523	0.650940	2.124351	0.002977	0.349060	1.271444	0.002653	5.968620	71.682231	71.681621	65.862578	65.862578	65.862578	65.862578	71.681621	5.819043	-0.000000
3.170347	1.629024	0.047347	0.000297	0.005531	0.650622	2.124149	0.002980	0.349378	1.271318	0.002653	5.970976	71.776194	71.775584	65.948371	65.948371	65.948371	65.948371	71.775584	5.827212	-0.000000
3.176125	1.626675	0.047346	0.000297	0.005539	0.650305	2.123948	0.002984	0.349695	1.271191	0.002654	5.973325	71.870100	71.869489	66.034112	66.034112	66.034112	66.034112	71.869489	5.835378	-0.000000
3.181906	1.624331	0.047346	0.000297	0.005547	0.649988	2.123746	0.002987	0.350012	1.271065	0.002654	5.975669	71.963950	71.963338	66.119798	66.119798	66.119798	66.119798	71.963338	5.843540	-0.000000
3.187689	1.621994	0.047345	0.000297	0.005554	0.649672	2.123545	0.002990	0.350328	1.270940	0.002655	5.978006	72.057742	72.057130	66.205431	66.205431	66.205431	66.205431	72.057130	5.851699	-0.000000
3.193474	1.619662	0.047345	0.000297	0.005562	0.649356	2.123345	0.002994	0.350644	1.270814	0.002655	5.980338	72.151477	72.150864	66.291010	66.291010	66.291010	66.291010	72.150864	5.859854	-0.000000
3.199261	1.617336	0.047344	0.000297	0.005570	0.649041	2.123144	0.002997	0.350959	1.270688	0.002656	5.982664	72.245154	72.244541	66.376536	66.376536	66.376536	66.376535	72.244541	5.868005	-0.000000
3.205052	1.615016	0.047344	0.000297	0.005578	0.648726	2.122944	0.003000	0.351274	1.270563	0.002656	5.984984	72.338774	72.338159	66.462006	66.462006	66.462006	66.462006	72.338159	5.876153	-0.000000
3.210844	1.612702	0.047343	0.000297	0.005585	0.648411	2.122744	0.003004	0.351589	1.270438	0.002657	5.987298	72.432335	72.431720	66.547423	66.547423	66.547423	66.547423	72.431720	5.884297	-0.000000
3.216639	1.610393	0.047343	0.000297	0.005593	0.648097	2.122544	0.003007	0.351903	1.270313	0.002657	5.989607	72.525839	72.525223	66.632785	66.632785	66.632785	66.632785	72.525223	5.892438	-0.000000
3.222436	1.608091	0.047342	0.000297	0.005601	0.647783	2.122345	0.003010	0.352217	1.270188	0.002658	5.991909	72.619284	72.618667	66.718092	66.718092	66.718092	66.718092	72.618667	5.900575	-0.000000
3.228236	1.605794	0.047342	0.000297	0.005609	0.647470	2.122146	0.003013	0.352530	1.270064	0.002658	5.994206	72.712670	72.712053	66.803344	66.803344	66.803344	66.803344	72.712053	5.908709	-0.000000
3.234037	1.603503	0.047341	0.000297	0.005616	0.647158	2.121947	0.003017	0.352842	1.269939	0.002659	5.996497	72.805998	72.805380	66.888542	66.888542	66.888542	66.888542	72.805380	5.916839	-0.000000
3.239842	1.601218	0.047341	0.000297	0.005624	0.646845	2.121749	0.003020	0.353155	1.269815	0.002659	5.998782	72.899267	72.898649	66.973684	66.973684	66.973684	66.973684	72.898649	5.924965	-0.000000
3.245648	1.598938	0.047340	0.000297	0.005632	0.646533	2.121550	0.003023	0.353467	1.269691	0.002660	6.001062	72.992477	72.991858	67.058771	67.058771	67.058771	67.058771	72.991858	5.933087	-0.000000
3.251457	1.596665	0.047340	0.000297	0.005640	0.646222	2.121352	0.003027	0.353778	1.269567	0.002660	6.003335	73.085627	73.085008	67.143802	67.143802	67.143802	67.143802	73.085008	5.941206	-0.000000
3.257268	1.594397	0.047339	0.000297	0.005647	0.645911	2.121155	0.003030	0.354089	1.269443	0.002661	6.005603	73.178719	73.178099	67.228778	67.228778	67.228778	67.228778	73.178099	5.949321	-0.000000
3.263081	1.592134	0.047339	0.000296	0.005655	0.645601	2.120957	0.003033	0.354399	1.269320	0.002661	6.007866	73.271751	73.271130	67.313698	67.313698	67.313698	67.313698	73.271130	5.957432	-0.000000
3.268897	1.589878	0.047338	0.000296	0.005663	0.645291	2.120760	0.003036	0.354709	1.269196	0.002662	6.010122	73.364723	73.364102	67.398562	67.398562	67.398562	67.398562	73.364102	5.965539	-0.000000
3.274715	1.587627	0.047338	0.000296	0.005670	0.644981	2.120563	0.003040	0.355019	1.269073	0.002662	6.012373	73.457635	73.457013	67.483370	67.483370	67.483370	67.483370	73.457013	5.973643	-0.000000
3.280535	1.585382	0.047337	0.000296	0.005678	0.644672	2.120367	0.003043	0.355328	1.268950	0.002663	6.014618	73.550488	73.549865	67.568122	67.568122	67.568122	67.568122	73.549865	5.981743	-0.000000
3.286357	1.583142	0.047337	0.000296	0.005686	0.644363	2.120171	0.003046	0.355637	1.268827	0.002663	6.016858	73.643280	73.642657	67.652818	67.652818	67.652818	67.652818	73.642657	5.989839	-0.000000
3.292182	1.580908	0.047336	0.000296	0.005694	0.644055	2.119975	0.003050	0.355945	1.268704	0.002664	6.019092	73.736012	73.735388	67.737457	67.737457	67.737457	67.737457	73.735388	5.997931	-0.000000
3.298008	1.578680	0.047336	0.000296	0.005701	0.643747	2.119779	0.003053	0.356253	1.268582	0.002664	6.021320	73.828683	73.828059	67.822039	67.822039	67.822039	67.822039	73.828059	6.006019	-0.000000
3.303837	1.576457	0.047335	0.000296	0.005709	0.643440	2.119583	0.003056	0.356560	1.268459	0.002665	6.023543	73.921294	73.920669	67.906565	67.906565	67.906565	67.906565	73.920669	6.014104	-0.000000
3.309668	1.574240	0.047335	0.000296	0.005717	0.643133	2.119388	0.003059	0.356867	1.268337	0.002665	6.025760	74.013844	74.013219	67.991034	67.991034	67.991034	67.991034	74.013219	6.022184	-0.000000
3.315501	1.572029	0.047335	0.000296	0.005724	0.642826	2.119193	0.003063	0.357174	1.268215	0.002665	6.027971	74.106333	74.105707	68.075446	68.075446	68.075446	68.075446	74.105707	6.030261	-0.000000
3.321337	1.569823	0.047334	0.000296	0.005732	0.642520	2.118999	0.003066	0.357480	1.268093	0.002666	6.030177	74.198762	74.198135	68.159801	68.159801	68.159801	68.159801	74.198135	6.038334	-0.000000
3.327174	1.567622	0.047334	0.000296	0.005740	0.642214	2.118804	0.003069	0.357786	1.267972	0.002666	6.032378	74.291129	74.290501	68.244098	68.244098	68.244098	68.244098	74.290501	6.046403	-0.000000
3.333014	1.565427	0.047333	0.000296	0.005747	0.641909	2.118610	0.003072	0.358091	1.267850	0.002667	6.034573	74.383434	74.382806	68.328338	68.328338	68.328338	68.328338	74.382806	6.054468	-0.000000
3.338855	1.563238	0.047333	0.000296	0.005755	0.641604	2.118417	0.003076	0.358396	1.267729	0.002667	6.036762	74.475678	74.475049	68.412521	68.412521	68.412521	68.412521	74.475049	6.062528	-0.000000
3.344699	1.561054	0.047332	0.000296	0.005763	0.641300	2.118223	0.003079	0.358700	1.267608	0.002668	6.038946	74.567861	74.567231	68.496646	68.496646	68.496646	68.496646	74.567231	6.070585	-0.000000
3.350545	1.558875	0.047332	0.000296	0.005771	0.640996	2.118030	0.003082	0.359004	1.267487	0.002668	6.041125	74.659982	74.659351	68.580713	68.580713	68.580713	68.580713	74.659351	6.078638	-0.000000
3.356393	1.556702	0.047331	0.000296	0.005778	0.640693	2.117837	0.003085	0.359307	1.267366	0.002669	6.043298	74.752040	74.751410	68.664722	68.664722	68.664722	68.664722	74.751410	6.086687	-0.000000
3.362243	1.554535	0.047331	0.000296	0.005786	0.640390	2.117644	0.003089	0.359610	1.267245	0.002669	6.045465	74.844037	74.843406	68.748674	68.748674	68.748674	68.748674	74.843406	6.094732	-0.000000
3.368095	1.552373	0.047330	0.000295	0.005794	0.640087	2.117452	0.003092	0.359913	1.267125	0.002670	6.047627	74.935972	74.935340	68.832567	68.832567	68.832567	68.832567	74.935340	6.102773	-0.000000
3.373949	1.550216	0.047330	0.000295	0.005801	0.639785	2.117260	0.003095	0.360215	1.267004	0.002670	6.049784	75.027844	75.027212	68.916402	68.916402	68.916402	68.916402	75.027212	6.110810	-0.000000
3.379805	1.548065	0.047329	0.000295	0.005809	0.639483	2.117068	0.003098	0.360517	1.266884	0.002671	6.051935	75.119654	75.119021	69.000178	69.000178	69.000178	69.000178	75.119021	6.118843	-0.000000
3.385663	1.545919	0.047329	0.000295	0.005816	0.639182	2.116876	0.003101	0.360818	1.266764	0.002671	6.054081	75.211402	75.210768	69.083896	69.083896	69.083896	69.083896	75.210768	6.126872	-0.000000
3.391523	1.543778	0.047328	0.000295	0.005824	0.638881	2.116685	0.003105	0.361119	1.266644	0.002672	6.056222	75.303087	75.302452	69.167556	69.167556	69.167556	69.167556	75.302452	6.134896	-0.000000
3.397385	1.541643	0.047328	0.000295	0.005832	0.638581	2.116494	0.003108	0.361419	1.266525	0.002672	6.058357	75.394709	75.394074	69.251157	69.251157	69.251157	69.251157	75.394074	6.142917	-0.000000
3.403249	1.539513	0.047327	0.000295	0.005839	0.638281	2.116303	0.003111	0.361719	1.266405	0.002673	6.060487	75.486268	75.485632	69.334699	69.334699	69.334699	69.334699	75.485632	6.150933	-0.000000
3.409115	1.537389	0.047327	0.000295	0.005847	0.637982	2.116113	0.003114	0.362018	1.266286	0.002673	6.062611	75.577764	75.577128	69.418182	69.418182	69.418182	69.418182	75.577128	6.158946	-0.000000
3.414983	1.535270	0.047326	0.000295	0.005855	0.637683	2.115922	0.003117	0.362317	1.266167	0.002674	6.064730	75.669197	75.668560	69.501606	69.501606	69.501606	69.501606	75.668560	6.166954	-0.000000
3.420853	1.533156	0.047326	0.000295	0.005862	0.637384	2.115732	0.003121	0.362616	1.266048	0.002674	6.066844	75.760567	75.759929	69.584971	69.584971	69.584971	69.584971	75.759929	6.174958	-0.000000
3.426725	1.531047	0.047326	0.000295	0.005870	0.637086	2.115543	0.003124	0.362914	1.265929	0.002674	6.068953	75.851873	75.851235	69.668277	69.668277	69.668277	69.668277	75.851235	6.182958	-0.000000
3.432599	1.528944	0.047325	0.000295	0.005878	0.636788	2.115353	0.003127	0.363212	1.265810	0.002675	6.071056	75.943116	75.942477	69.751524	69.751524	69.751524	69.751524	75.942477	6.190954	-0.000000
3.438475	1.526846	0.047325	0.000295	0.005885	0.636491	2.115164	0.003130	0.363509	1.265692	0.002675	6.073154	76.034295	76.033656	69.834711	69.834711	69.834711	69.834711	76.033656	6.198945	-0.000000
3.444352	1.524753	0.047324	0.000295	0.005893	0.636194	2.114975	0.003133	0.363806	1.265573	0.002676	6.075247	76.125411	76.124771	69.917838	69.917838	69.917838	69.917838	76.124771	6.206932	-0.000000
3.450232	1.522665	0.047324	0.000295	0.005900	0.635897	2.114787	0.003137	0.364103	1.265455	0.002676	6.077335	76.216462	76.215822	70.000906	70.000906	70.000906	70.000906	76.215822	6.214915	-0.000000
3.456113	1.520583	0.047323	0.000295	0.005908	0.635601	2.114599	0.003140	0.364399	1.265337	0.002677	6.079417	76.307450	76.306809	70.083915	70.083915	70.083915	70.083915	76.306809	6.222894	-0.000000
3.461997	1.518505	0.047323	0.000295	0.005916	0.635306	2.114411	0.003143	0.364694	1.265219	0.002677	6.081495	76.398374	76.397732	70.166863	70.166863	70.166863	70.166863	76.397732	6.230869	-0.000000
3.467882	1.516433	0.047322	0.000295	0.005923	0.635011	2.114223	0.003146	0.364989	1.265102	0.002678	6.083567	76.489234	76.488591	70.249752	70.249752	70.249752	70.249752	76.488591	6.238839	-0.000000
3.473769	1.514366	0.047322	0.000294	0.005931	0.634716	2.114035	0.003149	0.365284	1.264984	0.002678	6.085634	76.580029	76.579386	70.332581	70.332581	70.332581	70.332581	76.579386	6.246805	-0.000000
3.479658	1.512305	0.047321	0.000294	0.005938	0.634422	2.113848	0.003152	0.365578	1.264867	0.002679	6.087695	76.670760	76.670116	70.415349	70.415349	70.415349	70.415349	76.670116	6.254767	-0.000000
3.485548	1.510248	0.047321	0.000294	0.005946	0.634128	2.113661	0.003156	0.365872	1.264750	0.002679	6.089752	76.761427	76.760783	70.498058	70.498058	70.498058	70.498058	76.760783	6.262725	-0.000000
3.491441	1.508197	0.047320	0.000294	0.005954	0.633834	2.113475	0.003159	0.366166	1.264633	0.002680	6.091803	76.852029	76.851384	70.580706	70.580706	70.580706	70.580706	76.851384	6.270678	-0.000000
3.497335	1.506150	0.047320	0.000294	0.005961	0.633541	2.113288	0.003162	0.366459	1.264516	0.002680	6.093850	76.942566	76.941921	70.663294	70.663294	70.663294	70.663294	76.941921	6.278627	-0.000000
3.503231	1.504109	0.047319	0.000294	0.005969	0.633249	2.113102	0.003165	0.366751	1.264400	0.002681	6.095891	77.033039	77.032393	70.745821	70.745821	70.745821	70.745821	77.032393	6.286572	-0.000000
3.509129	1.502073	0.047319	0.000294	0.005976	0.632957	2.112916	0.003168	0.367043	1.264283	0.002681	6.097927	77.123447	77.122800	70.828288	70.828288	70.828288	70.828288	77.122800	6.294512	-0.000000
3.515029	1.500041	0.047319	0.000294	0.005984	0.632665	2.112731	0.003171	0.367335	1.264167	0.002681	6.099959	77.213790	77.213143	70.910695	70.910695	70.910695	70.910695	77.213143	6.302448	-0.000000
3.520930	1.498015	0.047318	0.000294	0.005991	0.632374	2.112545	0.003174	0.367626	1.264051	0.002682	6.101985	77.304068	77.303420	70.993040	70.993040	70.993040	70.993040	77.303420	6.310380	-0.000000
3.526833	1.495994	0.047318	0.000294	0.005999	0.632083	2.112360	0.003178	0.367917	1.263935	0.002682	6.104006	77.394281	77.393632	71.075325	71.075325	71.075325	71.075325	77.393632	6.318307	-0.000000
3.532738	1.493978	0.047317	0.000294	0.006006	0.631793	2.112175	0.003181	0.368207	1.263819	0.002683	6.106022	77.484429	77.483780	71.157550	71.157550	71.157550	71.157550	77.483780	6.326230	-0.000000
3.538645	1.491967	0.047317	0.000294	0.006014	0.631503	2.111991	0.003184	0.368497	1.263703	0.002683	6.108033	77.574511	77.573861	71.239713	71.239713	71.239713	71.239713	77.573861	6.334148	-0.000000
3.544553	1.489961	0.047316	0.000294	0.006022	0.631213	2.111807	0.003187	0.368787	1.263588	0.002684	6.110039	77.664528	77.663878	71.321815	71.321815	71.321815	71.321815	77.663878	6.342062	-0.000000
3.550463	1.487959	0.047316	0.000294	0.006029	0.630924	2.111623	0.003190	0.369076	1.263472	0.002684	6.112041	77.754480	77.753829	71.403857	71.403857	71.403857	71.403857	77.753829	6.349972	-0.000000
3.556375	1.485963	0.047315	0.000294	0.006037	0.630635	2.111439	0.003193	0.369365	1.263357	0.002685	6.114037	77.844366	77.843715	71.485837	71.485837	71.485837	71.485837	77.843715	6.357877	-0.000000
3.562289	1.483972	0.047315	0.000294	0.006044	0.630347	2.111256	0.003196	0.369653	1.263242	0.002685	6.116028	77.934187	77.933534	71.567756	71.567756	71.567756	71.567756	77.933534	6.365778	-0.000000
3.568204	1.481986	0.047314	0.000294	0.006052	0.630059	2.111072	0.003199	0.369941	1.263127	0.002686	6.118014	78.023941	78.023289	71.649614	71.649614	71.649614	71.649614	78.023289	6.373675	-0.000000
3.574121	1.480004	0.047314	0.000294	0.006059	0.629772	2.110890	0.003203	0.370228	1.263013	0.002686	6.119996	78.113631	78.112977	71.731410	71.731410	71.731410	71.731410	78.112977	6.381567	-0.000000
3.580040	1.478028	0.047313	0.000294	0.006067	0.629485	2.110707	0.003206	0.370515	1.262898	0.002687	6.121972	78.203254	78.202600	71.813146	71.813146	71.813146	71.813146	78.202600	6.389454	-0.000000
3.585960	1.476056	0.047313	0.000293	0.006074	0.629198	2.110525	0.003209	0.370802	1.262784	0.002687	6.123944	78.292811	78.292157	71.894819	71.894819	71.894819	71.894819	78.292157	6.397337	-0.000000
3.591882	1.474089	0.047313	0.000293	0.006082	0.628912	2.110342	0.003212	0.371088	1.262670	0.002687	6.125911	78.382303	78.381648	71.976431	71.976431	71.976431	71.976431	78.381648	6.405216	-0.000000
3.597805	1.472127	0.047312	0.000293	0.006089	0.628626	2.110161	0.003215	0.371374	1.262556	0.002688	6.127873	78.471728	78.471072	72.057982	72.057982	72.057982	72.057982	78.471072	6.413090	-0.000000
3.603730	1.470170	0.047312	0.000293	0.006097	0.628341	2.109979	0.003218	0.371659	1.262442	0.002688	6.129830	78.561087	78.560431	72.139471	72.139471	72.139471	72.139471	78.560431	6.420960	-0.000000
3.609657	1.468218	0.047311	0.000293	0.006104	0.628056	2.109798	0.003221	0.371944	1.262328	0.002689	6.131782	78.650380	78.649723	72.220898	72.220898	72.220898	72.220898	78.649723	6.428825	-0.000000
3.615586	1.466271	0.047311	0.000293	0.006112	0.627771	2.109617	0.003224	0.372229	1.262215	0.002689	6.133729	78.739607	78.738949	72.302264	72.302264	72.302264	72.302264	78.738949	6.436686	-0.000000
3.621516	1.464328	0.047310	0.000293	0.006119	0.627487	2.109436	0.003227	0.372513	1.262102	0.002690	6.135672	78.828767	78.828109	72.383567	72.383567	72.383567	72.383567	78.828109	6.444542	-0.000000
3.627447	1.462390	0.047310	0.000293	0.006127	0.627204	2.109255	0.003230	0.372796	1.261988	0.002690	6.137610	78.917861	78.917203	72.464809	72.464809	72.464809	72.464809	78.917203	6.452394	-0.000000
3.633381	1.460457	0.047309	0.000293	0.006134	0.626921	2.109075	0.003233	0.373079	1.261875	0.002691	6.139543	79.006889	79.006229	72.545989	72.545989	72.545989	72.545989	79.006229	6.460241	-0.000000
3.639315	1.458529	0.047309	0.000293	0.006142	0.626638	2.108895	0.003236	0.373362	1.261763	0.002691	6.141471	79.095850	79.095190	72.627107	72.627107	72.627107	72.627107	79.095190	6.468083	-0.000000
3.645252	1.456605	0.047308	0.000293	0.006149	0.626355	2.108716	0.003240	0.373645	1.261650	0.002692	6.143395	79.184744	79.184084	72.708162	72.708162	72.708162	72.708162	79.184084	6.475921	-0.000000
3.651190	1.454686	0.047308	0.000293	0.006157	0.626074	2.108536	0.003243	0.373926	1.261537	0.002692	6.145314	79.273572	79.272911	72.789156	72.789156	72.789156	72.789156	79.272911	6.483755	-0.000000
3.657129	1.452772	0.047308	0.000293	0.006164	0.625792	2.108357	0.003246	0.374208	1.261425	0.002692	6.147228	79.362333	79.361671	72.870088	72.870088	72.870088	72.870088	79.361671	6.491584	-0.000000
3.663070	1.450863	0.047307	0.000293	0.006172	0.625511	2.108178	0.003249	0.374489	1.261313	0.002693	6.149137	79.451027	79.450365	72.950957	72.950957	72.950957	72.950957	79.450365	6.499408	-0.000000
3.669013	1.448958	0.047307	0.000293	0.006179	0.625230	2.107999	0.003252	0.374770	1.261201	0.002693	6.151042	79.539654	79.538992	73.031764	73.031764	73.031764	73.031764	79.538992	6.507228	-0.000000
3.674957	1.447058	0.047306	0.000293	0.006187	0.624950	2.107821	0.003255	0.375050	1.261089	0.002694	6.152942	79.628215	79.627552	73.112509	73.112509	73.112509	73.112509	79.627552	6.515043	-0.000000
3.680903	1.445162	0.047306	0.000293	0.006194	0.624670	2.107643	0.003258	0.375330	1.260977	0.002694	6.154838	79.716708	79.716045	73.193191	73.193191	73.193191	73.193191	79.716045	6.522853	-0.000000
3.686850	1.443271	0.047305	0.000293	0.006201	0.624391	2.107465	0.003261	0.375609	1.260866	0.002695	6.156729	79.805135	79.804471	73.273811	73.273811	73.273811	73.273811	79.804471	6.530659	-0.000000
3.692798	1.441385	0.047305	0.000293	0.006209	0.624112	2.107287	0.003264	0.375888	1.260754	0.002695	6.158615	79.893494	79.892829	73.354369	73.354369	73.354369	73.354369	79.892829	6.538461	-0.000000
3.698749	1.439504	0.047304	0.000292	0.006216	0.623833	2.107110	0.003267	0.376167	1.260643	0.002696	6.160496	79.981787	79.981121	73.434864	73.434864	73.434864	73.434864	79.981121	6.546257	-0.000000
3.704700	1.437627	0.047304	0.000292	0.006224	0.623555	2.106933	0.003270	0.376445	1.260532	0.002696	6.162373	80.070012	80.069346	73.515297	73.515297	73.515297	73.515297	80.069346	6.554049	-0.000000
3.710653	1.435754	0.047303	0.000292	0.006231	0.623277	2.106756	0.003273	0.376723	1.260421	0.002697	6.164246	80.158170	80.157503	73.595667	73.595667	73.595667	73.595666	80.157503	6.561837	-0.000000
3.716608	1.433887	0.047303	0.000292	0.006239	0.623000	2.106579	0.003276	0.377000	1.260310	0.002697	6.166113	80.246261	80.245593	73.675974	73.675974	73.675974	73.675974	80.245593	6.569620	-0.000000
3.722564	1.432023	0.047303	0.000292	0.006246	0.622723	2.106403	0.003279	0.377277	1.260200	0.002697	6.167977	80.334284	80.333616	73.756219	73.756219	73.756219	73.756219	80.333616	6.577398	-0.000000
3.728521	1.430165	0.047302	0.000292	0.006253	0.622446	2.106227	0.003282	0.377554	1.260089	0.002698	6.169835	80.422240	80.421572	73.836401	73.836401	73.836401	73.836401	80.421572	6.585171	-0.000000
3.734480	1.428311	0.047302	0.000292	0.006261	0.622170	2.106051	0.003285	0.377830	1.259979	0.002698	6.171689	80.510129	80.509460	73.916520	73.916520	73.916520	73.916520	80.509460	6.592940	-0.000000
3.740441	1.426461	0.047301	0.000292	0.006268	0.621894	2.105876	0.003288	0.378106	1.259869	0.002699	6.173539	80.597950	80.597281	73.996576	73.996576	73.996576	73.996576	80.597281	6.600704	-0.000000
3.746402	1.424616	0.047301	0.000292	0.006276	0.621619	2.105700	0.003291	0.378381	1.259759	0.002699	6.175384	80.685704	80.685034	74.076570	74.076570	74.076570	74.076570	80.685034	6.608464	-0.000000
3.752366	1.422775	0.047300	0.000292	0.006283	0.621344	2.105525	0.003294	0.378656	1.259649	0.002700	6.177225	80.773390	80.772719	74.156501	74.156501	74.156501	74.156501	80.772719	6.616219	-0.000000
3.758330	1.420939	0.047300	0.000292	0.006290	0.621070	2.105351	0.003297	0.378930	1.259540	0.002700	6.179061	80.861009	80.860337	74.236369	74.236369	74.236369	74.236369	80.860337	6.623969	-0.000000
3.764296	1.419107	0.047299	0.000292	0.006298	0.620796	2.105176	0.003300	0.379204	1.259430	0.002701	6.180893	80.948560	80.947888	74.316174	74.316174	74.316174	74.316174	80.947888	6.631714	-0.000000
3.770264	1.417280	0.047299	0.000292	0.006305	0.620522	2.105002	0.003303	0.379478	1.259321	0.002701	6.182720	81.036043	81.035371	74.395916	74.395916	74.395916	74.395916	81.035371	6.639455	-0.000000
3.776232	1.415457	0.047298	0.000292	0.006313	0.620249	2.104828	0.003306	0.379751	1.259212	0.002702	6.184543	81.123459	81.122786	74.475595	74.475595	74.475595	74.475595	81.122786	6.647191	-0.000000
3.782203	1.413639	0.047298	0.000292	0.006320	0.619976	2.104654	0.003309	0.380024	1.259103	0.002702	6.186361	81.210807	81.210133	74.555211	74.555211	74.555211	74.555211	81.210133	6.654922	-0.000000
3.788174	1.411825	0.047298	0.000292	0.006327	0.619703	2.104481	0.003312	0.380297	1.258994	0.002702	6.188175	81.298087	81.297413	74.634764	74.634764	74.634764	74.634764	81.297413	6.662649	-0.000000
3.794147	1.410016	0.047297	0.000292	0.006335	0.619431	2.104308	0.003315	0.380569	1.258885	0.002703	6.189984	81.385299	81.384625	74.714254	74.714254	74.714254	74.714254	81.384625	6.670371	-0.000000
3.800121	1.408211	0.047297	0.000292	0.006342	0.619160	2.104135	0.003318	0.380840	1.258777	0.002703	6.191789	81.472444	81.471769	74.793681	74.793681	74.793681	74.793681	81.471769	6.678088	-0.000000
3.806097	1.406410	0.047296	0.000292	0.006349	0.618888	2.103962	0.003321	0.381112	1.258668	0.002704	6.193590	81.559521	81.558845	74.873044	74.873044	74.873044	74.873044	81.558845	6.685800	-0.000000
3.812074	1.404613	0.047296	0.000291	0.006357	0.618618	2.103789	0.003324	0.381382	1.258560	0.002704	6.195387	81.646529	81.645853	74.952345	74.952345	74.952345	74.952345	81.645853	6.693508	-0.000000
3.818052	1.402821	0.047295	0.000291	0.006364	0.618347	2.103617	0.003327	0.381653	1.258452	0.002705	6.197179	81.733470	81.732793	75.031582	75.031582	75.031582	75.031582	81.732793	6.701211	-0.000000
3.824032	1.401034	0.047295	0.000291	0.006371	0.618077	2.103445	0.003330	0.381923	1.258344	0.002705	6.198966	81.820343	81.819666	75.110756	75.110756	75.110756	75.110756	81.819666	6.708909	-0.000000
3.830013	1.399250	0.047294	0.000291	0.006379	0.617808	2.103274	0.003333	0.382192	1.258236	0.002706	6.200750	81.907148	81.906470	75.189867	75.189867	75.189867	75.189867	81.906470	6.716603	-0.000000
3.835995	1.397471	0.047294	0.000291	0.006386	0.617538	2.103102	0.003336	0.382462	1.258129	0.002706	6.202529	81.993885	81.993206	75.268915	75.268915	75.268915	75.268915	81.993206	6.724291	-0.000000
3.841979	1.395696	0.047294	0.000291	0.006393	0.617270	2.102931	0.003339	0.382730	1.258021	0.002706	6.204304	82.080554	82.079875	75.347900	75.347900	75.347900	75.347900	82.079875	6.731975	-0.000000
3.847964	1.393926	0.047293	0.000291	0.006401	0.617001	2.102760	0.003342	0.382999	1.257914	0.002707	6.206074	82.167155	82.166475	75.426821	75.426821	75.426821	75.426821	82.166475	6.739654	-0.000000
3.853950	1.392159	0.047293	0.000291	0.006408	0.616733	2.102589	0.003345	0.383267	1.257807	0.002707	6.207841	82.253687	82.253007	75.505678	75.505678	75.505678	75.505678	82.253007	6.747329	-0.000000
3.859937	1.390397	0.047292	0.000291	0.006415	0.616466	2.102419	0.003348	0.383534	1.257700	0.002708	6.209603	82.340152	82.339471	75.584473	75.584473	75.584473	75.584473	82.339471	6.754998	-0.000000
3.865926	1.388640	0.047292	0.000291	0.006423	0.616198	2.102249	0.003351	0.383802	1.257593	0.002708	6.211360	82.426548	82.425867	75.663204	75.663204	75.663204	75.663204	82.425867	6.762663	-0.000000
3.871916	1.386886	0.047291	0.000291	0.006430	0.615932	2.102079	0.003354	0.384068	1.257487	0.002709	6.213114	82.512877	82.512195	75.741872	75.741872	75.741872	75.741872	82.512195	6.770323	-0.000000
3.877907	1.385137	0.047291	0.000291	0.006437	0.615665	2.101909	0.003357	0.384335	1.257380	0.002709	6.214863	82.599137	82.598454	75.820476	75.820476	75.820476	75.820476	82.598454	6.777978	-0.000000
3.883900	1.383392	0.047290	0.000291	0.006445	0.615399	2.101740	0.003360	0.384601	1.257274	0.002710	6.216608	82.685329	82.684646	75.899017	75.899017	75.899017	75.899017	82.684646	6.785629	-0.000000
3.889893	1.381651	0.047290	0.000291	0.006452	0.615133	2.101571	0.003363	0.384867	1.257168	0.002710	6.218349	82.771452	82.770769	75.977495	75.977495	75.977495	75.977495	82.770769	6.793274	-0.000000
3.895888	1.379914	0.047290	0.000291	0.006459	0.614868	2.101402	0.003365	0.385132	1.257062	0.002710	6.220086	82.857508	82.856824	76.055909	76.055909	76.055909	76.055909	82.856824	6.800915	-0.000000
3.901885	1.378182	0.047289	0.000291	0.006467	0.614603	2.101233	0.003368	0.385397	1.256956	0.002711	6.221818	82.943495	82.942810	76.134259	76.134259	76.134259	76.134259	82.942810	6.808551	-0.000000
3.907882	1.376453	0.047289	0.000291	0.006474	0.614339	2.101064	0.003371	0.385661	1.256850	0.002711	6.223547	83.029414	83.028728	76.212546	76.212546	76.212546	76.212546	83.028728	6.816182	-0.000000
3.913881	1.374729	0.047288	0.000291	0.006481	0.614075	2.100896	0.003374	0.385925	1.256744	0.002712	6.225271	83.115264	83.114578	76.290770	76.290770	76.290770	76.290770	83.114578	6.823808	-0.000000
3.919881	1.373009	0.047288	0.000291	0.006488	0.613811	2.100728	0.003377	0.386189	1.256639	0.002712	6.226991	83.201046	83.200360	76.368930	76.368930	76.368930	76.368930	83.200360	6.831430	-0.000000
3.925882	1.371293	0.047287	0.000291	0.006496	0.613548	2.100561	0.003380	0.386452	1.256534	0.002713	6.228707	83.286760	83.286073	76.447027	76.447027	76.447027	76.447027	83.286073	6.839046	-0.000000
3.931884	1.369581	0.047287	0.000290	0.006503	0.613285	2.100393	0.003383	0.386715	1.256429	0.002713	6.230419	83.372406	83.371718	76.525060	76.525060	76.525060	76.525060	83.371718	6.846658	-0.000000
3.937888	1.367873	0.047287	0.000290	0.006510	0.613023	2.100226	0.003386	0.386977	1.256324	0.002713	6.232127	83.457983	83.457295	76.603030	76.603030	76.603030	76.603030	83.457295	6.854265	-0.000000
3.943892	1.366170	0.047286	0.000290	0.006517	0.612761	2.100059	0.003389	0.387239	1.256219	0.002714	6.233830	83.543492	83.542803	76.680936	76.680936	76.680936	76.680936	83.542803	6.861867	-0.000000
3.949898	1.364470	0.047286	0.000290	0.006525	0.612499	2.099892	0.003392	0.387501	1.256114	0.002714	6.235530	83.628932	83.628243	76.758779	76.758779	76.758779	76.758779	83.628243	6.869465	-0.000000
3.955905	1.362774	0.047285	0.000290	0.006532	0.612238	2.099726	0.003395	0.387762	1.256010	0.002715	6.237226	83.714304	83.713615	76.836558	76.836558	76.836558	76.836558	83.713615	6.877057	-0.000000
3.961913	1.361083	0.047285	0.000290	0.006539	0.611977	2.099560	0.003397	0.388023	1.255905	0.002715	6.238917	83.799608	83.798918	76.914273	76.914273	76.914273	76.914273	83.798918	6.884645	-0.000000
3.967923	1.359395	0.047284	0.000290	0.006546	0.611716	2.099394	0.003400	0.388284	1.255801	0.002716	6.240605	83.884843	83.884152	76.991925	76.991925	76.991925	76.991925	83.884152	6.892227	-0.000000
3.973933	1.357712	0.047284	0.000290	0.006554	0.611456	2.099228	0.003403	0.388544	1.255697	0.002716	6.242288	83.970010	83.969319	77.069514	77.069514	77.069514	77.069514	83.969319	6.899805	-0.000000
3.979945	1.356032	0.047283	0.000290	0.006561	0.611196	2.099063	0.003406	0.388804	1.255593	0.002717	6.243968	84.055108	84.054417	77.147038	77.147038	77.147038	77.147038	84.054417	6.907378	-0.000000
3.985958	1.354357	0.047283	0.000290	0.006568	0.610937	2.098897	0.003409	0.389063	1.255489	0.002717	6.245643	84.140138	84.139446	77.224500	77.224500	77.224500	77.224500	84.139446	6.914946	-0.000000
3.991972	1.352685	0.047283	0.000290	0.006575	0.610678	2.098732	0.003412	0.389322	1.255386	0.002717	6.247315	84.225100	84.224407	77.301897	77.301897	77.301897	77.301897	84.224407	6.922510	-0.000000
3.997987	1.351018	0.047282	0.000290	0.006583	0.610420	2.098568	0.003415	0.389580	1.255282	0.002718	6.248982	84.309993	84.309299	77.379232	77.379232	77.379232	77.379232	84.309299	6.930068	-0.000000
4.004003	1.349354	0.047282	0.000290	0.006590	0.610161	2.098403	0.003418	0.389839	1.255179	0.002718	6.250646	84.394817	84.394123	77.456502	77.456502	77.456502	77.456502	84.394123	6.937621	-0.000000
4.010020	1.347694	0.047281	0.000290	0.006597	0.609904	2.098239	0.003420	0.390096	1.255076	0.002719	6.252306	84.479574	84.478879	77.533709	77.533709	77.533709	77.533709	84.478879	6.945170	-0.000000
4.016039	1.346039	0.047281	0.000290	0.006604	0.609646	2.098075	0.003423	0.390354	1.254973	0.002719	6.253961	84.564261	84.563566	77.610853	77.610853	77.610853	77.610853	84.563566	6.952714	-0.000000
4.022058	1.344387	0.047280	0.000290	0.006611	0.609389	2.097911	0.003426	0.390611	1.254870	0.002720	6.255613	84.648880	84.648185	77.687932	77.687932	77.687932	77.687932	84.648185	6.960253	-0.000000
4.028079	1.342739	0.047280	0.000290	0.006619	0.609133	2.097748	0.003429	0.390867	1.254767	0.002720	6.257261	84.733431	84.732735	77.764949	77.764949	77.764949	77.764949	84.732735	6.967786	-0.000000
4.034101	1.341095	0.047280	0.000290	0.006626	0.608876	2.097584	0.003432	0.391124	1.254665	0.002720	6.258905	84.817913	84.817217	77.841901	77.841901	77.841901	77.841901	84.817217	6.975315	-0.000000
4.040123	1.339455	0.047279	0.000290	0.006633	0.608620	2.097421	0.003435	0.391380	1.254563	0.002721	6.260545	84.902327	84.901630	77.918791	77.918791	77.918791	77.918791	84.901630	6.982840	-0.000000
4.046147	1.337819	0.047279	0.000290	0.006640	0.608365	2.097258	0.003438	0.391635	1.254460	0.002721	6.262181	84.986673	84.985975	77.995616	77.995616	77.995616	77.995616	84.985975	6.990359	-0.000000
4.052172	1.336186	0.047278	0.000290	0.006647	0.608110	2.097096	0.003440	0.391890	1.254358	0.002722	6.263814	85.070950	85.070251	78.072378	78.072378	78.072378	78.072378	85.070251	6.997873	-0.000000
4.058198	1.334558	0.047278	0.000289	0.006655	0.607855	2.096934	0.003443	0.392145	1.254256	0.002722	6.265442	85.155158	85.154459	78.149077	78.149077	78.149077	78.149077	85.154459	7.005383	-0.000000
4.064225	1.332933	0.047277	0.000289	0.006662	0.607601	2.096771	0.003446	0.392399	1.254154	0.002723	6.267067	85.239298	85.238599	78.225712	78.225712	78.225712	78.225712	85.238599	7.012887	-0.000000
4.070254	1.331312	0.047277	0.000289	0.006669	0.607347	2.096610	0.003449	0.392653	1.254053	0.002723	6.268688	85.323370	85.322670	78.302283	78.302283	78.302283	78.302283	85.322670	7.020387	-0.000000
4.076283	1.329695	0.047277	0.000289	0.006676	0.607093	2.096448	0.003452	0.392907	1.253951	0.002723	6.270305	85.407373	85.406672	78.378791	78.378791	78.378791	78.378791	85.406672	7.027882	-0.000000
4.082313	1.328082	0.047276	0.000289	0.006683	0.606840	2.096287	0.003455	0.393160	1.253850	0.002724	6.271918	85.491307	85.490606	78.455235	78.455235	78.455235	78.455235	85.490606	7.035371	-0.000000
4.088344	1.326473	0.047276	0.000289	0.006690	0.606587	2.096126	0.003457	0.393413	1.253749	0.002724	6.273527	85.575173	85.574472	78.531616	78.531616	78.531616	78.531616	85.574472	7.042856	-0.000000
4.094377	1.324867	0.047275	0.000289	0.006697	0.606335	2.095965	0.003460	0.393665	1.253648	0.002725	6.275133	85.658971	85.658269	78.607933	78.607933	78.607933	78.607933	85.658269	7.050336	-0.000000
4.100410	1.323265	0.047275	0.000289	0.006705	0.606082	2.095804	0.003463	0.393918	1.253547	0.002725	6.276735	85.742701	85.741998	78.684187	78.684187	78.684187	78.684187	85.741998	7.057811	-0.000000
4.106444	1.321667	0.047274	0.000289	0.006712	0.605831	2.095644	0.003466	0.394169	1.253446	0.002726	6.278333	85.826361	85.825659	78.760377	78.760377	78.760377	78.760377	85.825659	7.065281	-0.000000
4.112480	1.320073	0.047274	0.000289	0.006719	0.605579	2.095483	0.003469	0.394421	1.253345	0.002726	6.279927	85.909954	85.909251	78.836504	78.836504	78.836504	78.836504	85.909251	7.072747	-0.000000
4.118516	1.318482	0.047274	0.000289	0.006726	0.605328	2.095323	0.003472	0.394672	1.253245	0.002726	6.281518	85.993478	85.992774	78.912567	78.912567	78.912567	78.912567	85.992774	7.080207	-0.000000
4.124553	1.316895	0.047273	0.000289	0.006733	0.605078	2.095164	0.003474	0.394922	1.253145	0.002727	6.283105	86.076934	86.076229	78.988567	78.988567	78.988567	78.988567	86.076229	7.087662	-0.000000
4.130592	1.315312	0.047273	0.000289	0.006740	0.604828	2.095004	0.003477	0.395172	1.253044	0.002727	6.284688	86.160321	86.159616	79.064503	79.064503	79.064503	79.064503	86.159616	7.095113	-0.000000
4.136631	1.313733	0.047272	0.000289	0.006747	0.604578	2.094845	0.003480	0.395422	1.252944	0.002728	6.286267	86.243640	86.242935	79.140376	79.140376	79.140376	79.140376	86.242935	7.102558	-0.000000
4.142672	1.312157	0.047272	0.000289	0.006754	0.604328	2.094686	0.003483	0.395672	1.252844	0.002728	6.287843	86.326891	86.326185	79.216186	79.216186	79.216186	79.216186	86.326185	7.109999	-0.000000
4.148713	1.310585	0.047271	0.000289	0.006762	0.604079	2.094527	0.003486	0.395921	1.252745	0.002729	6.289415	86.410073	86.409366	79.291932	79.291932	79.291932	79.291932	86.409366	7.117434	-0.000000
4.154755	1.309016	0.047271	0.000289	0.006769	0.603830	2.094369	0.003488	0.396170	1.252645	0.002729	6.290984	86.493187	86.492480	79.367615	79.367615	79.367615	79.367615	86.492480	7.124865	-0.000000
4.160799	1.307451	0.047271	0.000289	0.006776	0.603582	2.094210	0.003491	0.396418	1.252546	0.002729	6.292549	86.576232	86.575525	79.443234	79.443234	79.443234	79.443234	86.575525	7.132291	-0.000000
4.166843	1.305890	0.047270	0.000289	0.006783	0.603334	2.094052	0.003494	0.396666	1.252446	0.002730	6.294110	86.659210	86.658501	79.518790	79.518790	79.518790	79.518790	86.658501	7.139711	-0.000000
4.172888	1.304333	0.047270	0.000289	0.006790	0.603087	2.093894	0.003497	0.396913	1.252347	0.002730	6.295667	86.742118	86.741410	79.594283	79.594283	79.594283	79.594282	86.741410	7.147127	-0.000000
4.178934	1.302779	0.047269	0.000289	0.006797	0.602839	2.093737	0.003500	0.397161	1.252248	0.002731	6.297221	86.824959	86.824250	79.669712	79.669712	79.669712	79.669712	86.824250	7.154538	-0.000000
4.184982	1.301229	0.047269	0.000288	0.006804	0.602592	2.093579	0.003502	0.397408	1.252149	0.002731	6.298771	86.907731	86.907022	79.745078	79.745078	79.745078	79.745078	86.907022	7.161944	-0.000000
4.191030	1.299682	0.047268	0.000288	0.006811	0.602346	2.093422	0.003505	0.397654	1.252050	0.002732	6.300318	86.990436	86.989725	79.820380	79.820380	79.820380	79.820380	86.989725	7.169345	-0.000000
4.197079	1.298139	0.047268	0.000288	0.006818	0.602100	2.093265	0.003508	0.397900	1.251952	0.002732	6.301861	87.073072	87.072361	79.895620	79.895620	79.895620	79.895620	87.072361	7.176741	-0.000000
4.203129	1.296600	0.047268	0.000288	0.006825	0.601854	2.093109	0.003511	0.398146	1.251853	0.002732	6.303400	87.155639	87.154928	79.970796	79.970796	79.970796	79.970796	87.154928	7.184132	-0.000000
4.209180	1.295064	0.047267	0.000288	0.006832	0.601608	2.092952	0.003513	0.398392	1.251755	0.002733	6.304936	87.238139	87.237427	80.045908	80.045908	80.045908	80.045908	87.237427	7.191519	-0.000000
4.215231	1.293531	0.047267	0.000288	0.006839	0.601363	2.092796	0.003516	0.398637	1.251657	0.002733	6.306469	87.320570	87.319858	80.120958	80.120958	80.120958	80.120958	87.319858	7.198900	-0.000000
4.221284	1.292002	0.047266	0.000288	0.006847	0.601119	2.092640	0.003519	0.398881	1.251559	0.002734	6.307998	87.402933	87.402220	80.195944	80.195944	80.195944	80.195944	87.402220	7.206276	-0.000000
4.227338	1.290477	0.047266	0.000288	0.006854	0.600874	2.092484	0.003522	0.399126	1.251461	0.002734	6.309523	87.485228	87.484515	80.270867	80.270867	80.270867	80.270867	87.484515	7.213647	-0.000000
4.233392	1.288955	0.047266	0.000288	0.006861	0.600630	2.092329	0.003524	0.399370	1.251363	0.002734	6.311045	87.567455	87.566741	80.345727	80.345727	80.345727	80.345727	87.566741	7.221014	-0.000000
4.239448	1.287437	0.047265	0.000288	0.006868	0.600387	2.092173	0.003527	0.399613	1.251266	0.002735	6.312563	87.649614	87.648899	80.420524	80.420524	80.420524	80.420524	87.648899	7.228375	-0.000000
4.245504	1.285922	0.047265	0.000288	0.006875	0.600144	2.092018	0.003530	0.399856	1.251168	0.002735	6.314078	87.731704	87.730989	80.495258	80.495258	80.495258	80.495258	87.730989	7.235732	-0.000000
4.251561	1.284411	0.047264	0.000288	0.006882	0.599901	2.091863	0.003533	0.400099	1.251071	0.002736	6.315589	87.813727	87.813012	80.569928	80.569928	80.569928	80.569928	87.813012	7.243083	-0.000000
4.257620	1.282903	0.047264	0.000288	0.006889	0.599658	2.091709	0.003535	0.400342	1.250974	0.002736	6.317097	87.895681	87.894966	80.644536	80.644536	80.644536	80.644536	87.894966	7.250430	-0.000000
4.263679	1.281399	0.047263	0.000288	0.006896	0.599416	2.091554	0.003538	0.400584	1.250877	0.002737	6.318601	87.977568	87.976852	80.719080	80.719080	80.719080	80.719080	87.976852	7.257771	-0.000000
4.269739	1.279898	0.047263	0.000288	0.006903	0.599174	2.091400	0.003541	0.400826	1.250780	0.002737	6.320102	88.059386	88.058670	80.793562	80.793562	80.793562	80.793562	88.058670	7.265108	-0.000000
4.275799	1.278401	0.047263	0.000288	0.006910	0.598933	2.091246	0.003544	0.401067	1.250683	0.002737	6.321599	88.141137	88.140420	80.867980	80.867980	80.867980	80.867980	88.140420	7.272440	-0.000000
4.281861	1.276907	0.047262	0.000288	0.006917	0.598692	2.091093	0.003546	0.401308	1.250586	0.002738	6.323093	88.222819	88.222102	80.942335	80.942335	80.942335	80.942335	88.222102	7.279766	-0.000000
4.287924	1.275417	0.047262	0.000288	0.006924	0.598451	2.090939	0.003549	0.401549	1.250490	0.002738	6.324583	88.304434	88.303716	81.016628	81.016628	81.016628	81.016628	88.303716	7.287088	-0.000000
4.293987	1.273930	0.047261	0.000288	0.006931	0.598211	2.090786	0.003552	0.401789	1.250393	0.002739	6.326070	88.385981	88.385262	81.090857	81.090857	81.090857	81.090857	88.385262	7.294405	-0.000000
4.300051	1.272446	0.047261	0.000288	0.006938	0.597971	2.090633	0.003554	0.402029	1.250297	0.002739	6.327554	88.467460	88.466740	81.165024	81.165024	81.165024	81.165024	88.466740	7.301717	-0.000000
4.306117	1.270966	0.047261	0.000288	0.006945	0.597731	2.090480	0.003557	0.402269	1.250201	0.002739	6.329034	88.548871	88.548151	81.239127	81.239127	81.239127	81.239127	88.548151	7.309024	-0.000000
4.312182	1.269489	0.047260	0.000287	0.006952	0.597492	2.090327	0.003560	0.402508	1.250105	0.002740	6.330511	88.630214	88.629493	81.313168	81.313168	81.313168	81.313168	88.629493	7.316325	-0.000000
4.318249	1.268015	0.047260	0.000287	0.006959	0.597253	2.090175	0.003563	0.402747	1.250009	0.002740	6.331985	88.711489	88.710768	81.387146	81.387146	81.387146	81.387146	88.710768	7.323622	-0.000000
4.324317	1.266545	0.047259	0.000287	0.006966	0.597014	2.090023	0.003565	0.402986	1.249914	0.002741	6.333455	88.792697	88.791975	81.461061	81.461061	81.461061	81.461061	88.791975	7.330914	-0.000000
4.330385	1.265078	0.047259	0.000287	0.006973	0.596776	2.089871	0.003568	0.403224	1.249818	0.002741	6.334922	88.873836	88.873115	81.534913	81.534913	81.534913	81.534913	88.873115	7.338201	-0.000000
4.336455	1.263615	0.047258	0.000287	0.006980	0.596538	2.089719	0.003571	0.403462	1.249723	0.002742	6.336385	88.954909	88.954186	81.608703	81.608703	81.608703	81.608703	88.954186	7.345483	-0.000000
4.342525	1.262155	0.047258	0.000287	0.006987	0.596300	2.089568	0.003573	0.403700	1.249628	0.002742	6.337845	89.035913	89.035190	81.682430	81.682430	81.682430	81.682430	89.035190	7.352761	-0.000000
4.348596	1.260698	0.047258	0.000287	0.006993	0.596063	2.089416	0.003576	0.403937	1.249532	0.002742	6.339302	89.116850	89.116127	81.756094	81.756094	81.756094	81.756094	89.116127	7.360033	-0.000000
4.354668	1.259245	0.047257	0.000287	0.007000	0.595826	2.089265	0.003579	0.404174	1.249437	0.002743	6.340755	89.197719	89.196995	81.829695	81.829695	81.829695	81.829695	89.196995	7.367300	-0.000000
4.360740	1.257795	0.047257	0.000287	0.007007	0.595590	2.089114	0.003581	0.404410	1.249343	0.002743	6.342205	89.278520	89.277796	81.903234	81.903234	81.903234	81.903234	89.277796	7.374562	-0.000000
4.366814	1.256348	0.047256	0.000287	0.007014	0.595354	2.088964	0.003584	0.404646	1.249248	0.002744	6.343652	89.359254	89.358530	81.976710	81.976710	81.976710	81.976710	89.358530	7.381819	-0.000000
4.372888	1.254904	0.047256	0.000287	0.007021	0.595118	2.088813	0.003587	0.404882	1.249153	0.002744	6.345096	89.439921	89.439195	82.050124	82.050124	82.050124	82.050124	89.439195	7.389072	-0.000000
4.378963	1.253464	0.047256	0.000287	0.007028	0.594882	2.088663	0.003589	0.405118	1.249059	0.002744	6.346536	89.520519	89.519794	82.123475	82.123475	82.123475	82.123475	89.519794	7.396319	-0.000000
4.385039	1.252027	0.047255	0.000287	0.007035	0.594647	2.088513	0.003592	0.405353	1.248965	0.002745	6.347973	89.601051	89.600325	82.196763	82.196763	82.196763	82.196763	89.600325	7.403561	-0.000000
4.391115	1.250593	0.047255	0.000287	0.007042	0.594413	2.088364	0.003595	0.405587	1.248870	0.002745	6.349407	89.681515	89.680788	82.269990	82.269990	82.269990	82.269989	89.680788	7.410799	-0.000000
4.397193	1.249163	0.047254	0.000287	0.007049	0.594178	2.088214	0.003598	0.405822	1.248776	0.002746	6.350837	89.761911	89.761184	82.343153	82.343153	82.343153	82.343153	89.761184	7.418031	-0.000000
4.403271	1.247736	0.047254	0.000287	0.007056	0.593944	2.088065	0.003600	0.406056	1.248683	0.002746	6.352264	89.842240	89.841513	82.416254	82.416254	82.416254	82.416254	89.841513	7.425259	-0.000000
4.409350	1.246312	0.047254	0.000287	0.007063	0.593710	2.087916	0.003603	0.406290	1.248589	0.002746	6.353688	89.922502	89.921774	82.489293	82.489293	82.489293	82.489293	89.921774	7.432481	-0.000000
4.415430	1.244891	0.047253	0.000287	0.007070	0.593477	2.087767	0.003605	0.406523	1.248495	0.002747	6.355109	90.002697	90.001968	82.562269	82.562269	82.562269	82.562269	90.001968	7.439699	-0.000000
4.421510	1.243473	0.047253	0.000287	0.007077	0.593244	2.087618	0.003608	0.406756	1.248402	0.002747	6.356527	90.082824	90.082095	82.635183	82.635183	82.635183	82.635183	90.082095	7.446911	-0.000000
4.427591	1.242059	0.047252	0.000287	0.007083	0.593011	2.087470	0.003611	0.406989	1.248308	0.002748	6.357941	90.162884	90.162154	82.708035	82.708035	82.708035	82.708035	90.162154	7.454119	-0.000000
4.433673	1.240648	0.047252	0.000287	0.007090	0.592779	2.087322	0.003613	0.407221	1.248215	0.002748	6.359352	90.242876	90.242146	82.780825	82.780825	82.780825	82.780825	90.242146	7.461322	-0.000000
4.439756	1.239240	0.047251	0.000287	0.007097	0.592547	2.087174	0.003616	0.407453	1.248122	0.002749	6.360760	90.322802	90.322071	82.853552	82.853552	82.853552	82.853552	90.322071	7.468519	-0.000000
4.445840	1.237835	0.047251	0.000286	0.007104	0.592315	2.087026	0.003619	0.407685	1.248029	0.002749	6.362165	90.402660	90.401929	82.926217	82.926217	82.926217	82.926217	90.401929	7.475712	-0.000000
4.451924	1.236433	0.047251	0.000286	0.007111	0.592084	2.086878	0.003621	0.407916	1.247936	0.002749	6.363567	90.482451	90.481720	82.998820	82.998820	82.998820	82.998820	90.481720	7.482900	-0.000000
4.458009	1.235035	0.047250	0.000286	0.007118	0.591853	2.086731	0.003624	0.408147	1.247844	0.002750	6.364965	90.562176	90.561444	83.071361	83.071361	83.071361	83.071361	90.561444	7.490083	-0.000000
4.464095	1.233640	0.047250	0.000286	0.007125	0.591622	2.086584	0.003627	0.408378	1.247751	0.002750	6.366360	90.641833	90.641100	83.143840	83.143840	83.143840	83.143840	90.641100	7.497261	-0.000000
4.470181	1.232247	0.047249	0.000286	0.007132	0.591392	2.086437	0.003629	0.408608	1.247659	0.002751	6.367753	90.721423	90.720690	83.216256	83.216256	83.216256	83.216256	90.720690	7.504434	-0.000000
4.476268	1.230858	0.047249	0.000286	0.007138	0.591162	2.086290	0.003632	0.408838	1.247566	0.002751	6.369142	90.800946	90.800213	83.288611	83.288611	83.288611	83.288611	90.800213	7.511602	-0.000000
4.482356	1.229472	0.047249	0.000286	0.007145	0.590933	2.086144	0.003635	0.409067	1.247474	0.002751	6.370528	90.880402	90.879668	83.360904	83.360904	83.360904	83.360904	90.879668	7.518765	-0.000000
4.488445	1.228089	0.047248	0.000286	0.007152	0.590703	2.085997	0.003637	0.409297	1.247382	0.002752	6.371911	90.959792	90.959057	83.433135	83.433135	83.433135	83.433134	90.959057	7.525923	-0.000000
4.494535	1.226710	0.047248	0.000286	0.007159	0.590474	2.085851	0.003640	0.409526	1.247290	0.002752	6.373290	91.039114	91.038379	83.505303	83.505303	83.505303	83.505303	91.038379	7.533076	-0.000000
4.500625	1.225333	0.047247	0.000286	0.007166	0.590246	2.085705	0.003642	0.409754	1.247199	0.002753	6.374667	91.118370	91.117634	83.577410	83.577410	83.577410	83.577410	91.117634	7.540224	-0.000000
4.506715	1.223959	0.047247	0.000286	0.007173	0.590017	2.085560	0.003645	0.409983	1.247107	0.002753	6.376041	91.197558	91.196823	83.649456	83.649456	83.649456	83.649455	91.196823	7.547367	-0.000000
4.512807	1.222589	0.047247	0.000286	0.007180	0.589790	2.085414	0.003648	0.410210	1.247015	0.002753	6.377411	91.276681	91.275944	83.721439	83.721439	83.721439	83.721439	91.275944	7.554505	-0.000000
4.518899	1.221221	0.047246	0.000286	0.007186	0.589562	2.085269	0.003650	0.410438	1.246924	0.002754	6.378779	91.355736	91.354999	83.793361	83.793361	83.793361	83.793360	91.354999	7.561639	-0.000000
4.524992	1.219857	0.047246	0.000286	0.007193	0.589335	2.085124	0.003653	0.410665	1.246833	0.002754	6.380143	91.434725	91.433988	83.865220	83.865220	83.865220	83.865220	91.433988	7.568767	-0.000000
4.531086	1.218495	0.047245	0.000286	0.007200	0.589108	2.084979	0.003655	0.410892	1.246742	0.002755	6.381505	91.513647	91.512909	83.937019	83.937019	83.937019	83.937019	91.512909	7.575891	-0.000000
4.537180	1.217137	0.047245	0.000286	0.007207	0.588881	2.084835	0.003658	0.411119	1.246651	0.002755	6.382863	91.592502	91.591764	84.008755	84.008755	84.008755	84.008755	91.591764	7.583009	-0.000000
4.543275	1.215782	0.047245	0.000286	0.007214	0.588655	2.084690	0.003661	0.411345	1.246560	0.002755	6.384218	91.671291	91.670553	84.080430	84.080430	84.080430	84.080430	91.670553	7.590123	-0.000000
4.549371	1.214429	0.047244	0.000286	0.007220	0.588429	2.084546	0.003663	0.411571	1.246469	0.002756	6.385571	91.750014	91.749275	84.152044	84.152044	84.152044	84.152044	91.749275	7.597231	-0.000000
4.555468	1.213080	0.047244	0.000286	0.007227	0.588203	2.084402	0.003666	0.411797	1.246379	0.002756	6.386920	91.828670	91.827931	84.223596	84.223596	84.223596	84.223596	91.827931	7.604335	-0.000000
4.561565	1.211733	0.047243	0.000286	0.007234	0.587978	2.084258	0.003668	0.412022	1.246288	0.002757	6.388267	91.907260	91.906520	84.295086	84.295086	84.295086	84.295086	91.906520	7.611434	-0.000000
4.567662	1.210390	0.047243	0.000286	0.007241	0.587753	2.084115	0.003671	0.412247	1.246198	0.002757	6.389610	91.985783	91.985042	84.366515	84.366515	84.366515	84.366515	91.985042	7.618527	-0.000000
4.573761	1.209050	0.047243	0.000286	0.007248	0.587528	2.083971	0.003674	0.412472	1.246108	0.002757	6.390950	92.064240	92.063499	84.437883	84.437883	84.437883	84.437883	92.063499	7.625616	-0.000000
4.579860	1.207712	0.047242	0.000286	0.007254	0.587304	2.083828	0.003676	0.412696	1.246018	0.002758	6.392288	92.142631	92.141889	84.509189	84.509189	84.509189	84.509189	92.141889	7.632700	-0.000000
4.585960	1.206378	0.047242	0.000285	0.007261	0.587080	2.083685	0.003679	0.412920	1.245928	0.002758	6.393622	92.220955	92.220213	84.580434	84.580434	84.580434	84.580434	92.220213	7.639779	-0.000000
4.592060	1.205046	0.047241	0.000285	0.007268	0.586856	2.083543	0.003681	0.413144	1.245838	0.002759	6.394954	92.299213	92.298471	84.651618	84.651618	84.651618	84.651618	92.298471	7.646853	-0.000000
4.598161	1.203718	0.047241	0.000285	0.007275	0.586633	2.083400	0.003684	0.413367	1.245748	0.002759	6.396282	92.377405	92.376662	84.722740	84.722740	84.722740	84.722740	92.376662	7.653922	-0.000000
4.604263	1.202392	0.047241	0.000285	0.007281	0.586410	2.083258	0.003686	0.413590	1.245658	0.002759	6.397608	92.455531	92.454788	84.793801	84.793801	84.793801	84.793801	92.454788	7.660986	-0.000000
4.610366	1.201069	0.047240	0.000285	0.007288	0.586187	2.083116	0.003689	0.413813	1.245569	0.002760	6.398931	92.533591	92.532847	84.864801	84.864801	84.864801	84.864801	92.532847	7.668046	-0.000000
4.616469	1.199750	0.047240	0.000285	0.007295	0.585965	2.082974	0.003692	0.414035	1.245480	0.002760	6.400250	92.611585	92.610841	84.935740	84.935740	84.935740	84.935740	92.610841	7.675100	-0.000000
4.622572	1.198433	0.047239	0.000285	0.007302	0.585743	2.082832	0.003694	0.414257	1.245391	0.002761	6.401567	92.689513	92.688768	85.006618	85.006618	85.006618	85.006618	92.688768	7.682149	-0.000000
4.628677	1.197119	0.047239	0.000285	0.007308	0.585521	2.082691	0.003697	0.414479	1.245301	0.002761	6.402881	92.767374	92.766629	85.077435	85.077435	85.077435	85.077435	92.766629	7.689194	-0.000000
4.634782	1.195808	0.047239	0.000285	0.007315	0.585300	2.082549	0.003699	0.414700	1.245213	0.002761	6.404192	92.845170	92.844425	85.148191	85.148191	85.148191	85.148191	92.844425	7.696233	-0.000000
4.640887	1.194499	0.047238	0.000285	0.007322	0.585079	2.082408	0.003702	0.414921	1.245124	0.002762	6.405501	92.922901	92.922155	85.218886	85.218886	85.218886	85.218886	92.922155	7.703268	-0.000000
4.646994	1.193194	0.047238	0.000285	0.007329	0.584858	2.082267	0.003704	0.415142	1.245035	0.002762	6.406806	93.000565	92.999818	85.289521	85.289521	85.289521	85.289521	92.999818	7.710298	-0.000000
4.653101	1.191892	0.047237	0.000285	0.007335	0.584638	2.082127	0.003707	0.415362	1.244947	0.002763	6.408108	93.078163	93.077417	85.360094	85.360094	85.360094	85.360094	93.077417	7.717323	-0.000000
4.659208	1.190592	0.047237	0.000285	0.007342	0.584418	2.081986	0.003709	0.415582	1.244858	0.002763	6.409408	93.155696	93.154949	85.430606	85.430606	85.430606	85.430606	93.154949	7.724342	-0.000000
4.665316	1.189295	0.047237	0.000285	0.007349	0.584198	2.081846	0.003712	0.415802	1.244770	0.002763	6.410705	93.233164	93.232416	85.501058	85.501058	85.501058	85.501058	93.232416	7.731357	-0.000000
4.671425	1.188001	0.047236	0.000285	0.007355	0.583978	2.081706	0.003715	0.416022	1.244682	0.002764	6.411999	93.310565	93.309817	85.571449	85.571449	85.571449	85.571449	93.309817	7.738367	-0.000000
4.677535	1.186710	0.047236	0.000285	0.007362	0.583759	2.081566	0.003717	0.416241	1.244594	0.002764	6.413290	93.387901	93.387152	85.641780	85.641780	85.641780	85.641780	93.387152	7.745373	-0.000000
4.683645	1.185422	0.047235	0.000285	0.007369	0.583541	2.081426	0.003720	0.416459	1.244506	0.002765	6.414578	93.465172	93.464422	85.712049	85.712049	85.712049	85.712049	93.464422	7.752373	-0.000000
4.689755	1.184136	0.047235	0.000285	0.007376	0.583322	2.081287	0.003722	0.416678	1.244418	0.002765	6.415864	93.542377	93.541627	85.782259	85.782259	85.782259	85.782259	93.541627	7.759368	-0.000000
4.695866	1.182854	0.047235	0.000285	0.007382	0.583104	2.081147	0.003725	0.416896	1.244330	0.002765	6.417146	93.619516	93.618766	85.852407	85.852407	85.852407	85.852407	93.618766	7.766359	-0.000000
4.701978	1.181574	0.047234	0.000285	0.007389	0.582886	2.081008	0.003727	0.417114	1.244243	0.002766	6.418426	93.696590	93.695840	85.922496	85.922496	85.922496	85.922496	93.695840	7.773344	-0.000000
4.708091	1.180297	0.047234	0.000285	0.007396	0.582668	2.080869	0.003730	0.417332	1.244155	0.002766	6.419703	93.773599	93.772848	85.992523	85.992523	85.992523	85.992523	93.772848	7.780325	-0.000000
4.714204	1.179022	0.047234	0.000285	0.007402	0.582451	2.080731	0.003732	0.417549	1.244068	0.002766	6.420978	93.850543	93.849791	86.062491	86.062491	86.062491	86.062491	93.849791	7.787300	-0.000000
4.720317	1.177751	0.047233	0.000285	0.007409	0.582234	2.080592	0.003735	0.417766	1.243981	0.002767	6.422249	93.927421	93.926669	86.132398	86.132398	86.132398	86.132398	93.926669	7.794271	-0.000000
4.726431	1.176482	0.047233	0.000284	0.007416	0.582018	2.080454	0.003737	0.417982	1.243894	0.002767	6.423518	94.004234	94.003482	86.202245	86.202245	86.202245	86.202245	94.003482	7.801237	-0.000000
4.732546	1.175216	0.047232	0.000284	0.007422	0.581801	2.080316	0.003740	0.418199	1.243807	0.002768	6.424784	94.080982	94.080229	86.272031	86.272031	86.272031	86.272031	94.080229	7.808198	-0.000000
4.738662	1.173953	0.047232	0.000284	0.007429	0.581585	2.080178	0.003742	0.418415	1.243720	0.002768	6.426047	94.157665	94.156912	86.341757	86.341757	86.341757	86.341757	94.156912	7.815154	-0.000000
4.744778	1.172692	0.047232	0.000284	0.007436	0.581370	2.080040	0.003745	0.418630	1.243633	0.002768	6.427308	94.234283	94.233529	86.411423	86.411423	86.411423	86.411423	94.233529	7.822105	-0.000000
4.750894	1.171434	0.047231	0.000284	0.007442	0.581154	2.079903	0.003747	0.418846	1.243547	0.002769	6.428566	94.310836	94.310081	86.481030	86.481030	86.481030	86.481029	94.310081	7.829052	-0.000000
4.757011	1.170179	0.047231	0.000284	0.007449	0.580939	2.079766	0.003750	0.419061	1.243460	0.002769	6.429821	94.387323	94.386569	86.550575	86.550575	86.550575	86.550575	94.386569	7.835993	-0.000000
4.763129	1.168927	0.047230	0.000284	0.007456	0.580725	2.079628	0.003752	0.419275	1.243374	0.002770	6.431073	94.463746	94.462991	86.620061	86.620061	86.620061	86.620061	94.462991	7.842930	-0.000000
4.769247	1.167677	0.047230	0.000284	0.007462	0.580510	2.079492	0.003755	0.419490	1.243288	0.002770	6.432323	94.540105	94.539349	86.689487	86.689487	86.689487	86.689487	94.539349	7.849862	-0.000000
4.775366	1.166430	0.047230	0.000284	0.007469	0.580296	2.079355	0.003757	0.419704	1.243201	0.002770	6.433570	94.616398	94.615642	86.758854	86.758854	86.758854	86.758854	94.615642	7.856788	-0.000000
4.781485	1.165186	0.047229	0.000284	0.007476	0.580082	2.079218	0.003760	0.419918	1.243115	0.002771	6.434814	94.692626	94.691870	86.828160	86.828160	86.828160	86.828160	94.691870	7.863710	-0.000000
4.787605	1.163944	0.047229	0.000284	0.007482	0.579869	2.079082	0.003762	0.420131	1.243030	0.002771	6.436056	94.768790	94.768034	86.897406	86.897406	86.897406	86.897406	94.768034	7.870627	-0.000000
4.793726	1.162705	0.047228	0.000284	0.007489	0.579656	2.078946	0.003765	0.420344	1.242944	0.002772	6.437295	94.844890	94.844132	86.966593	86.966593	86.966593	86.966593	94.844132	7.877540	-0.000000
4.799847	1.161469	0.047228	0.000284	0.007495	0.579443	2.078810	0.003767	0.420557	1.242858	0.002772	6.438531	94.920924	94.920167	87.035720	87.035720	87.035720	87.035720	94.920167	7.884447	-0.000000
4.805969	1.160235	0.047228	0.000284	0.007502	0.579230	2.078674	0.003770	0.420770	1.242773	0.002772	6.439765	94.996894	94.996136	87.104787	87.104787	87.104787	87.104787	94.996136	7.891349	-0.000000
4.812091	1.159005	0.047227	0.000284	0.007509	0.579018	2.078539	0.003772	0.420982	1.242687	0.002773	6.440995	95.072800	95.072041	87.173795	87.173795	87.173795	87.173795	95.072041	7.898247	-0.000000
4.818214	1.157776	0.047227	0.000284	0.007515	0.578806	2.078403	0.003775	0.421194	1.242602	0.002773	6.442224	95.148641	95.147882	87.242743	87.242743	87.242743	87.242743	95.147882	7.905140	-0.000000
4.824337	1.156551	0.047227	0.000284	0.007522	0.578594	2.078268	0.003777	0.421406	1.242517	0.002773	6.443449	95.224418	95.223659	87.311631	87.311631	87.311631	87.311631	95.223659	7.912027	-0.000000
4.830461	1.155327	0.047226	0.000284	0.007528	0.578383	2.078133	0.003779	0.421617	1.242432	0.002774	6.444673	95.300131	95.299371	87.380460	87.380460	87.380460	87.380460	95.299371	7.918910	-0.000000
4.836585	1.154107	0.047226	0.000284	0.007535	0.578172	2.077998	0.003782	0.421828	1.242347	0.002774	6.445893	95.375779	95.375018	87.449230	87.449230	87.449230	87.449230	95.375018	7.925789	-0.000000
4.842710	1.152889	0.047225	0.000284	0.007542	0.577961	2.077864	0.003784	0.422039	1.242262	0.002775	6.447111	95.451363	95.450602	87.517940	87.517940	87.517940	87.517940	95.450602	7.932662	-0.000000
4.848835	1.151674	0.047225	0.000284	0.007548	0.577751	2.077729	0.003787	0.422249	1.242178	0.002775	6.448326	95.526882	95.526121	87.586591	87.586591	87.586591	87.586591	95.526121	7.939530	-0.000000
4.854961	1.150461	0.047225	0.000284	0.007555	0.577540	2.077595	0.003789	0.422460	1.242093	0.002775	6.449539	95.602338	95.601576	87.655182	87.655182	87.655182	87.655182	95.601576	7.946394	-0.000000
4.861088	1.149251	0.047224	0.000284	0.007561	0.577331	2.077461	0.003792	0.422669	1.242009	0.002776	6.450749	95.677730	95.676968	87.723715	87.723715	87.723715	87.723715	95.676968	7.953253	-0.000000
4.867215	1.148044	0.047224	0.000284	0.007568	0.577121	2.077327	0.003794	0.422879	1.241924	0.002776	6.451956	95.753057	95.752295	87.792188	87.792188	87.792188	87.792188	95.752295	7.960107	-0.000000
4.873342	1.146839	0.047223	0.000283	0.007574	0.576912	2.077194	0.003797	0.423088	1.241840	0.002777	6.453161	95.828321	95.827558	87.860602	87.860602	87.860602	87.860602	95.827558	7.966956	-0.000000
4.879470	1.145637	0.047223	0.000283	0.007581	0.576703	2.077060	0.003799	0.423297	1.241756	0.002777	6.454363	95.903520	95.902757	87.928957	87.928957	87.928957	87.928957	95.902757	7.973800	-0.000000
4.885599	1.144437	0.047223	0.000283	0.007588	0.576494	2.076927	0.003801	0.423506	1.241672	0.002777	6.455563	95.978656	95.977892	87.997253	87.997253	87.997253	87.997253	95.977892	7.980639	-0.000000
4.891728	1.143240	0.047222	0.000283	0.007594	0.576286	2.076794	0.003804	0.423714	1.241588	0.002778	6.456760	96.053728	96.052964	88.065490	88.065490	88.065490	88.065490	96.052964	7.987474	-0.000000
4.897857	1.142045	0.047222	0.000283	0.007601	0.576078	2.076661	0.003806	0.423922	1.241505	0.002778	6.457955	96.128737	96.127972	88.133668	88.133668	88.133668	88.133668	96.127972	7.994303	-0.000000
4.903988	1.140853	0.047222	0.000283	0.007607	0.575870	2.076528	0.003809	0.424130	1.241421	0.002778	6.459147	96.203681	96.202916	88.201788	88.201788	88.201788	88.201788	96.202916	8.001128	-0.000000
4.910118	1.139663	0.047221	0.000283	0.007614	0.575662	2.076396	0.003811	0.424338	1.241338	0.002779	6.460337	96.278562	96.277796	88.269848	88.269848	88.269848	88.269848	96.277796	8.007948	-0.000000
4.916249	1.138476	0.047221	0.000283	0.007620	0.575455	2.076263	0.003814	0.424545	1.241254	0.002779	6.461524	96.353379	96.352613	88.337850	88.337850	88.337850	88.337850	96.352613	8.014764	-0.000000
4.922381	1.137292	0.047220	0.000283	0.007627	0.575248	2.076131	0.003816	0.424752	1.241171	0.002780	6.462708	96.428133	96.427367	88.405793	88.405793	88.405793	88.405793	96.427367	8.021574	-0.000000
4.928513	1.136110	0.047220	0.000283	0.007633	0.575042	2.075999	0.003818	0.424958	1.241088	0.002780	6.463890	96.502823	96.502056	88.473677	88.473677	88.473677	88.473677	96.502056	8.028380	-0.000000
4.934646	1.134930	0.047220	0.000283	0.007640	0.574836	2.075867	0.003821	0.425164	1.241005	0.002780	6.465070	96.577450	96.576683	88.541503	88.541503	88.541503	88.541503	96.576683	8.035180	-0.000000
4.940779	1.133753	0.047219	0.000283	0.007646	0.574630	2.075736	0.003823	0.425370	1.240922	0.002781	6.466247	96.652014	96.651246	88.609270	88.609270	88.609270	88.609270	96.651246	8.041976	-0.000000
4.946912	1.132578	0.047219	0.000283	0.007653	0.574424	2.075604	0.003826	0.425576	1.240839	0.002781	6.467422	96.726514	96.725746	88.676978	88.676978	88.676978	88.676978	96.725746	8.048767	-0.000000
4.953046	1.131406	0.047218	0.000283	0.007659	0.574219	2.075473	0.003828	0.425781	1.240756	0.002782	6.468594	96.800951	96.800182	88.744629	88.744629	88.744629	88.744629	96.800182	8.055554	-0.000000
4.959181	1.130237	0.047218	0.000283	0.007666	0.574013	2.075342	0.003831	0.425987	1.240674	0.002782	6.469763	96.875325	96.874556	88.812220	88.812220	88.812220	88.812220	96.874556	8.062335	-0.000000
4.965316	1.129069	0.047218	0.000283	0.007672	0.573809	2.075211	0.003833	0.426191	1.240591	0.002782	6.470931	96.949635	96.948866	88.879754	88.879754	88.879754	88.879754	96.948866	8.069112	-0.000000
4.971451	1.127905	0.047217	0.000283	0.007679	0.573604	2.075081	0.003835	0.426396	1.240509	0.002783	6.472095	97.023883	97.023113	88.947229	88.947229	88.947229	88.947229	97.023113	8.075884	-0.000000
4.977587	1.126742	0.047217	0.000283	0.007685	0.573400	2.074950	0.003838	0.426600	1.240427	0.002783	6.473258	97.098067	97.097297	89.014646	89.014646	89.014646	89.014646	97.097297	8.082651	-0.000000
4.983724	1.125583	0.047217	0.000283	0.007692	0.573196	2.074820	0.003840	0.426804	1.240345	0.002783	6.474417	97.172188	97.171418	89.082004	89.082004	89.082004	89.082004	97.171418	8.089413	-0.000000
4.989861	1.124425	0.047216	0.000283	0.007698	0.572992	2.074690	0.003843	0.427008	1.240263	0.002784	6.475575	97.246247	97.245476	89.149305	89.149305	89.149305	89.149305	97.245476	8.096171	-0.000000
4.995998	1.123270	0.047216	0.000283	0.007705	0.572789	2.074560	0.003845	0.427211	1.240181	0.002784	6.476730	97.320243	97.319471	89.216547	89.216547	89.216547	89.216547	97.319471	8.102924	-0.000000
5.002136	1.122118	0.047215	0.000283	0.007711	0.572586	2.074430	0.003847	0.427414	1.240099	0.002785	6.477882	97.394175	97.393403	89.283732	89.283732	89.283732	89.283732	97.393403	8.109672	-0.000000
5.008275	1.120968	0.047215	0.000283	0.007718	0.572383	2.074301	0.003850	0.427617	1.240017	0.002785	6.479032	97.468045	97.467273	89.350858	89.350858	89.350858	89.350858	97.467273	8.116415	-0.000000
5.014413	1.119820	0.047215	0.000283	0.007724	0.572180	2.074171	0.003852	0.427820	1.239936	0.002785	6.480180	97.541853	97.541080	89.417927	89.417927	89.417927	89.417927	97.541080	8.123153	-0.000000
5.020553	1.118674	0.047214	0.000282	0.007731	0.571978	2.074042	0.003854	0.428022	1.239854	0.002786	6.481326	97.615597	97.614824	89.484937	89.484937	89.484937	89.484937	97.614824	8.129887	-0.000000
5.026692	1.117532	0.047214	0.000282	0.007737	0.571776	2.073913	0.003857	0.428224	1.239773	0.002786	6.482468	97.689280	97.688506	89.551890	89.551890	89.551890	89.551890	97.688506	8.136616	-0.000000
5.032833	1.116391	0.047214	0.000282	0.007743	0.571575	2.073784	0.003859	0.428425	1.239692	0.002786	6.483609	97.762899	97.762125	89.618785	89.618785	89.618785	89.618785	97.762125	8.143340	-0.000000
5.038973	1.115253	0.047213	0.000282	0.007750	0.571373	2.073655	0.003862	0.428627	1.239611	0.002787	6.484747	97.836456	97.835682	89.685623	89.685623	89.685623	89.685623	97.835682	8.150059	-0.000000
5.045114	1.114117	0.047213	0.000282	0.007756	0.571172	2.073527	0.003864	0.428828	1.239530	0.002787	6.485883	97.909951	97.909176	89.752402	89.752402	89.752402	89.752402	97.909176	8.156774	-0.000000
5.051256	1.112984	0.047212	0.000282	0.007763	0.570971	2.073399	0.003866	0.429029	1.239449	0.002788	6.487016	97.983383	97.982608	89.819125	89.819125	89.819125	89.819125	97.982608	8.163483	-0.000000
5.057398	1.111852	0.047212	0.000282	0.007769	0.570771	2.073271	0.003869	0.429229	1.239368	0.002788	6.488148	98.056753	98.055977	89.885789	89.885789	89.885789	89.885789	98.055977	8.170188	-0.000000
5.063540	1.110724	0.047212	0.000282	0.007776	0.570571	2.073143	0.003871	0.429429	1.239288	0.002788	6.489276	98.130061	98.129285	89.952396	89.952396	89.952396	89.952396	98.129285	8.176889	-0.000000
5.069683	1.109597	0.047211	0.000282	0.007782	0.570371	2.073015	0.003873	0.429629	1.239207	0.002789	6.490403	98.203307	98.202530	90.018946	90.018946	90.018946	90.018946	98.202530	8.183584	-0.000000
5.075827	1.108473	0.047211	0.000282	0.007788	0.570171	2.072887	0.003876	0.429829	1.239127	0.002789	6.491527	98.276490	98.275713	90.085438	90.085438	90.085438	90.085438	98.275713	8.190275	-0.000000
5.081970	1.107352	0.047211	0.000282	0.007795	0.569972	2.072760	0.003878	0.430028	1.239046	0.002789	6.492648	98.349611	98.348834	90.151873	90.151873	90.151873	90.151873	98.348834	8.196961	-0.000000
5.088115	1.106232	0.047210	0.000282	0.007801	0.569773	2.072633	0.003880	0.430227	1.238966	0.002790	6.493768	98.422671	98.421893	90.218251	90.218251	90.218251	90.218251	98.421893	8.203642	-0.000000
5.094259	1.105115	0.047210	0.000282	0.007808	0.569574	2.072506	0.003883	0.430426	1.238886	0.002790	6.494885	98.495668	98.494890	90.284571	90.284571	90.284571	90.284571	98.494890	8.210319	-0.000000
5.100404	1.104000	0.047209	0.000282	0.007814	0.569375	2.072379	0.003885	0.430625	1.238806	0.002791	6.496000	98.568603	98.567825	90.350834	90.350834	90.350834	90.350834	98.567825	8.216990	-0.000000
5.106550	1.102888	0.047209	0.000282	0.007820	0.569177	2.072252	0.003887	0.430823	1.238726	0.002791	6.497112	98.641477	98.640698	90.417040	90.417040	90.417040	90.417040	98.640698	8.223658	-0.000000
5.112696	1.101778	0.047209	0.000282	0.007827	0.568979	2.072125	0.003890	0.431021	1.238646	0.002791	6.498222	98.714289	98.713509	90.483190	90.483190	90.483190	90.483190	98.713509	8.230320	-0.000000
5.118842	1.100670	0.047208	0.000282	0.007833	0.568781	2.071999	0.003892	0.431219	1.238567	0.002792	6.499330	98.787039	98.786259	90.549282	90.549282	90.549282	90.549282	98.786259	8.236977	-0.000000
5.124989	1.099564	0.047208	0.000282	0.007840	0.568584	2.071873	0.003894	0.431416	1.238487	0.002792	6.500436	98.859727	98.858947	90.615317	90.615317	90.615317	90.615317	98.858947	8.243630	-0.000000
5.131136	1.098461	0.047208	0.000282	0.007846	0.568387	2.071747	0.003897	0.431613	1.238408	0.002792	6.501539	98.932354	98.931573	90.681295	90.681295	90.681295	90.681295	98.931573	8.250278	-0.000000
5.137284	1.097360	0.047207	0.000282	0.007852	0.568190	2.071621	0.003899	0.431810	1.238328	0.002793	6.502640	99.004919	99.004138	90.747216	90.747216	90.747216	90.747216	99.004138	8.256922	-0.000000
5.143432	1.096261	0.047207	0.000282	0.007859	0.567993	2.071495	0.003901	0.432007	1.238249	0.002793	6.503739	99.077423	99.076642	90.813081	90.813081	90.813081	90.813081	99.076642	8.263561	-0.000000
5.149581	1.095164	0.047207	0.000282	0.007865	0.567797	2.071370	0.003904	0.432203	1.238170	0.002793	6.504836	99.149865	99.149083	90.878889	90.878889	90.878889	90.878889	99.149083	8.270195	-0.000000
5.155729	1.094070	0.047206	0.000282	0.007871	0.567601	2.071245	0.003906	0.432399	1.238091	0.002794	6.505930	99.222246	99.221464	90.944640	90.944640	90.944640	90.944640	99.221464	8.276824	-0.000000
5.161879	1.092978	0.047206	0.000282	0.007878	0.567405	2.071119	0.003908	0.432595	1.238012	0.002794	6.507022	99.294566	99.293783	91.010335	91.010335	91.010335	91.010335	99.293783	8.283448	-0.000000
5.168029	1.091888	0.047205	0.000282	0.007884	0.567210	2.070994	0.003911	0.432790	1.237933	0.002795	6.508112	99.366824	99.366041	91.075973	91.075973	91.075973	91.075973	99.366041	8.290068	-0.000000
5.174179	1.090801	0.047205	0.000281	0.007891	0.567014	2.070870	0.003913	0.432986	1.237855	0.002795	6.509199	99.439021	99.438238	91.141554	91.141554	91.141554	91.141554	99.438238	8.296683	-0.000000
5.180329	1.089715	0.047205	0.000281	0.007897	0.566819	2.070745	0.003915	0.433181	1.237776	0.002795	6.510285	99.511157	99.510373	91.207080	91.207080	91.207080	91.207080	99.510373	8.303294	-0.000000
5.186480	1.088632	0.047204	0.000281	0.007903	0.566625	2.070621	0.003918	0.433375	1.237697	0.002796	6.511368	99.583232	99.582448	91.272548	91.272548	91.272548	91.272548	99.582448	8.309900	-0.000000
5.192631	1.087551	0.047204	0.000281	0.007910	0.566430	2.070496	0.003920	0.433570	1.237619	0.002796	6.512449	99.655246	99.654461	91.337961	91.337961	91.337961	91.337961	99.654461	8.316501	-0.000000
5.198783	1.086472	0.047204	0.000281	0.007916	0.566236	2.070372	0.003922	0.433764	1.237541	0.002796	6.513528	99.727199	99.726414	91.403317	91.403317	91.403317	91.403317	99.726414	8.323097	-0.000000
5.204935	1.085396	0.047203	0.000281	0.007922	0.566042	2.070248	0.003925	0.433958	1.237463	0.002797	6.514604	99.799091	99.798305	91.468617	91.468617	91.468617	91.468617	99.798305	8.329689	-0.000000
5.211088	1.084322	0.047203	0.000281	0.007928	0.565849	2.070125	0.003927	0.434151	1.237385	0.002797	6.515678	99.870922	99.870136	91.533860	91.533860	91.533860	91.533860	99.870136	8.336276	-0.000000
5.217241	1.083249	0.047203	0.000281	0.007935	0.565655	2.070001	0.003929	0.434345	1.237307	0.002797	6.516751	99.942692	99.941906	91.599048	91.599048	91.599048	91.599048	99.941906	8.342858	-0.000000
5.223394	1.082180	0.047202	0.000281	0.007941	0.565462	2.069878	0.003931	0.434538	1.237229	0.002798	6.517820	100.014402	100.013615	91.664179	91.664179	91.664179	91.664179	100.013615	8.349436	-0.000000
5.229548	1.081112	0.047202	0.000281	0.007947	0.565270	2.069754	0.003934	0.434730	1.237151	0.002798	6.518888	100.086051	100.085264	91.729255	91.729255	91.729255	91.729255	100.085264	8.356009	-0.000000
5.235702	1.080046	0.047201	0.000281	0.007954	0.565077	2.069631	0.003936	0.434923	1.237073	0.002799	6.519954	100.157639	100.156852	91.794275	91.794275	91.794275	91.794275	100.156852	8.362577	-0.000000
5.241856	1.078983	0.047201	0.000281	0.007960	0.564885	2.069508	0.003938	0.435115	1.236996	0.002799	6.521017	100.229167	100.228379	91.859238	91.859238	91.859238	91.859238	100.228379	8.369141	-0.000000
5.248011	1.077921	0.047201	0.000281	0.007966	0.564693	2.069386	0.003941	0.435307	1.236919	0.002799	6.522079	100.300634	100.299846	91.924146	91.924146	91.924146	91.924146	100.299846	8.375700	-0.000000
5.254167	1.076862	0.047200	0.000281	0.007973	0.564501	2.069263	0.003943	0.435499	1.236841	0.002800	6.523138	100.372041	100.371252	91.988998	91.988998	91.988998	91.988998	100.371252	8.382254	-0.000000
5.260322	1.075805	0.047200	0.000281	0.007979	0.564310	2.069141	0.003945	0.435690	1.236764	0.002800	6.524195	100.443388	100.442599	92.053795	92.053795	92.053795	92.053795	100.442599	8.388804	-0.000000
5.266478	1.074750	0.047200	0.000281	0.007985	0.564118	2.069018	0.003947	0.435882	1.236687	0.002800	6.525250	100.514674	100.513884	92.118535	92.118535	92.118535	92.118535	100.513884	8.395349	-0.000000
5.272635	1.073698	0.047199	0.000281	0.007991	0.563928	2.068896	0.003950	0.436072	1.236610	0.002801	6.526302	100.585900	100.585110	92.183220	92.183220	92.183220	92.183220	100.585110	8.401889	-0.000000
5.278791	1.072647	0.047199	0.000281	0.007998	0.563737	2.068774	0.003952	0.436263	1.236533	0.002801	6.527353	100.657065	100.656275	92.247850	92.247850	92.247850	92.247850	100.656275	8.408425	-0.000000
5.284949	1.071599	0.047199	0.000281	0.008004	0.563546	2.068653	0.003954	0.436454	1.236456	0.002801	6.528401	100.728171	100.727380	92.312424	92.312424	92.312424	92.312424	100.727380	8.414956	-0.000000
5.291106	1.070552	0.047198	0.000281	0.008010	0.563356	2.068531	0.003957	0.436644	1.236380	0.002802	6.529448	100.799216	100.798425	92.376943	92.376943	92.376943	92.376943	100.798425	8.421483	-0.000000
5.297264	1.069508	0.047198	0.000281	0.008017	0.563166	2.068410	0.003959	0.436834	1.236303	0.002802	6.530492	100.870202	100.869410	92.441406	92.441406	92.441406	92.441406	100.869410	8.428004	-0.000000
5.303422	1.068466	0.047197	0.000281	0.008023	0.562977	2.068288	0.003961	0.437023	1.236226	0.002803	6.531534	100.941127	100.940336	92.505814	92.505814	92.505814	92.505814	100.940336	8.434522	-0.000000
5.309581	1.067426	0.047197	0.000281	0.008029	0.562787	2.068167	0.003963	0.437213	1.236150	0.002803	6.532574	101.011993	101.011201	92.570167	92.570167	92.570167	92.570167	101.011201	8.441034	-0.000000
5.315740	1.066388	0.047197	0.000281	0.008035	0.562598	2.068046	0.003966	0.437402	1.236074	0.002803	6.533612	101.082799	101.082006	92.634464	92.634464	92.634464	92.634464	101.082006	8.447542	-0.000000
5.321899	1.065352	0.047196	0.000281	0.008041	0.562410	2.067926	0.003968	0.437590	1.235998	0.002804	6.534648	101.153545	101.152752	92.698706	92.698706	92.698706	92.698706	101.152752	8.454045	-0.000000
5.328059	1.064318	0.047196	0.000281	0.008048	0.562221	2.067805	0.003970	0.437779	1.235922	0.002804	6.535682	101.224231	101.223438	92.762893	92.762893	92.762893	92.762893	101.223438	8.460544	-0.000000
5.334219	1.063286	0.047196	0.000280	0.008054	0.562033	2.067685	0.003972	0.437967	1.235846	0.002804	6.536714	101.294858	101.294064	92.827026	92.827026	92.827026	92.827026	101.294064	8.467038	-0.000000
5.340379	1.062257	0.047195	0.000280	0.008060	0.561845	2.067564	0.003975	0.438155	1.235770	0.002805	6.537743	101.365425	101.364631	92.891103	92.891103	92.891103	92.891103	101.364631	8.473528	-0.000000
5.346540	1.061229	0.047195	0.000280	0.008066	0.561657	2.067444	0.003977	0.438343	1.235694	0.002805	6.538771	101.435932	101.435138	92.955125	92.955125	92.955125	92.955125	101.435138	8.480013	-0.000000
5.352701	1.060203	0.047195	0.000280	0.008073	0.561469	2.067324	0.003979	0.438531	1.235618	0.002805	6.539797	101.506380	101.505585	93.019092	93.019092	93.019092	93.019092	101.505585	8.486493	-0.000000
5.358863	1.059180	0.047194	0.000280	0.008079	0.561282	2.067205	0.003981	0.438718	1.235543	0.002806	6.540820	101.576769	101.575974	93.083005	93.083005	93.083005	93.083005	101.575974	8.492969	-0.000000
5.365025	1.058158	0.047194	0.000280	0.008085	0.561095	2.067085	0.003984	0.438905	1.235467	0.002806	6.541842	101.647098	101.646302	93.146863	93.146863	93.146863	93.146863	101.646302	8.499440	-0.000000
5.371187	1.057139	0.047193	0.000280	0.008091	0.560908	2.066966	0.003986	0.439092	1.235392	0.002807	6.542861	101.717368	101.716572	93.210666	93.210666	93.210666	93.210666	101.716572	8.505906	-0.000000
5.377349	1.056122	0.047193	0.000280	0.008097	0.560722	2.066846	0.003988	0.439278	1.235317	0.002807	6.543878	101.787579	101.786782	93.274414	93.274414	93.274414	93.274414	101.786782	8.512368	-0.000000
5.383512	1.055106	0.047193	0.000280	0.008104	0.560536	2.066727	0.003990	0.439464	1.235241	0.002807	6.544894	101.857730	101.856934	93.338108	93.338108	93.338108	93.338108	101.856934	8.518825	-0.000000
5.389676	1.054093	0.047192	0.000280	0.008110	0.560350	2.066608	0.003992	0.439650	1.235166	0.002808	6.545907	101.927823	101.927026	93.401748	93.401748	93.401748	93.401748	101.927026	8.525278	-0.000000
5.395839	1.053081	0.047192	0.000280	0.008116	0.560164	2.066490	0.003995	0.439836	1.235091	0.002808	6.546919	101.997856	101.997059	93.465332	93.465332	93.465332	93.465332	101.997059	8.531726	-0.000000
5.402003	1.052072	0.047192	0.000280	0.008122	0.559978	2.066371	0.003997	0.440022	1.235017	0.002808	6.547928	102.067831	102.067033	93.528863	93.528863	93.528863	93.528863	102.067033	8.538170	-0.000000
5.408167	1.051065	0.047191	0.000280	0.008128	0.559793	2.066252	0.003999	0.440207	1.234942	0.002809	6.548935	102.137746	102.136948	93.592339	93.592339	93.592339	93.592339	102.136948	8.544609	-0.000000
5.414332	1.050059	0.047191	0.000280	0.008135	0.559608	2.066134	0.004001	0.440392	1.234867	0.002809	6.549941	102.207603	102.206804	93.655761	93.655761	93.655761	93.655761	102.206804	8.551043	-0.000000
5.420497	1.049056	0.047191	0.000280	0.008141	0.559424	2.066016	0.004004	0.440576	1.234793	0.002809	6.550944	102.277401	102.276601	93.719128	93.719128	93.719128	93.719128	102.276601	8.557473	-0.000000
5.426662	1.048055	0.047190	0.000280	0.008147	0.559239	2.065898	0.004006	0.440761	1.234718	0.002810	6.551945	102.347140	102.346340	93.782442	93.782442	93.782442	93.782442	102.346340	8.563898	-0.000000
5.432828	1.047055	0.047190	0.000280	0.008153	0.559055	2.065780	0.004008	0.440945	1.234644	0.002810	6.552945	102.416820	102.416020	93.845701	93.845701	93.845701	93.845701	102.416020	8.570319	-0.000000
5.438994	1.046058	0.047190	0.000280	0.008159	0.558871	2.065663	0.004010	0.441129	1.234570	0.002810	6.553942	102.486442	102.485641	93.908906	93.908906	93.908906	93.908906	102.485641	8.576735	-0.000000
5.445160	1.045063	0.047189	0.000280	0.008165	0.558687	2.065545	0.004012	0.441313	1.234495	0.002811	6.554937	102.556005	102.555204	93.972057	93.972057	93.972057	93.972057	102.555204	8.583147	-0.000000
5.451326	1.044069	0.047189	0.000280	0.008172	0.558504	2.065428	0.004015	0.441496	1.234421	0.002811	6.555931	102.625510	102.624709	94.035155	94.035155	94.035155	94.035155	102.624709	8.589554	-0.000000
5.457493	1.043078	0.047189	0.000280	0.008178	0.558321	2.065311	0.004017	0.441679	1.234347	0.002811	6.556922	102.694956	102.694154	94.098198	94.098198	94.098198	94.098198	102.694154	8.595957	-0.000000
5.463661	1.042088	0.047188	0.000280	0.008184	0.558138	2.065193	0.004019	0.441862	1.234273	0.002812	6.557912	102.764344	102.763542	94.161187	94.161187	94.161187	94.161187	102.763542	8.602355	-0.000000
5.469828	1.041100	0.047188	0.000280	0.008190	0.557955	2.065077	0.004021	0.442045	1.234200	0.002812	6.558900	102.833673	102.832871	94.224123	94.224123	94.224123	94.224123	102.832871	8.608748	-0.000000
5.475996	1.040115	0.047187	0.000280	0.008196	0.557772	2.064960	0.004023	0.442228	1.234126	0.002813	6.559885	102.902945	102.902142	94.287005	94.287005	94.287005	94.287005	102.902142	8.615137	-0.000000
5.482164	1.039131	0.047187	0.000280	0.008202	0.557590	2.064843	0.004026	0.442410	1.234052	0.002813	6.560869	102.972158	102.971355	94.349833	94.349833	94.349833	94.349833	102.971355	8.621521	-0.000000
5.488333	1.038149	0.047187	0.000280	0.008208	0.557408	2.064727	0.004028	0.442592	1.233979	0.002813	6.561851	103.041313	103.040509	94.412608	94.412608	94.412608	94.412608	103.040509	8.627901	-0.000000
5.494502	1.037169	0.047186	0.000280	0.008215	0.557227	2.064611	0.004030	0.442773	1.233906	0.002814	6.562831	103.110409	103.109606	94.475329	94.475329	94.475329	94.475329	103.109606	8.634277	-0.000000
5.500671	1.036191	0.047186	0.000279	0.008221	0.557045	2.064495	0.004032	0.442955	1.233832	0.002814	6.563809	103.179448	103.178644	94.537997	94.537997	94.537997	94.537997	103.178644	8.640648	-0.000000
5.506840	1.035215	0.047186	0.000279	0.008227	0.556864	2.064379	0.004034	0.443136	1.233759	0.002814	6.564785	103.248429	103.247625	94.600611	94.600611	94.600611	94.600611	103.247625	8.647014	-0.000000
5.513010	1.034241	0.047185	0.000279	0.008233	0.556683	2.064263	0.004036	0.443317	1.233686	0.002815	6.565759	103.317352	103.316547	94.663172	94.663172	94.663172	94.663172	103.316547	8.653376	-0.000000
5.519180	1.033269	0.047185	0.000279	0.008239	0.556502	2.064147	0.004039	0.443498	1.233613	0.002815	6.566731	103.386217	103.385412	94.725679	94.725679	94.725679	94.725679	103.385412	8.659733	-0.000000
5.525350	1.032299	0.047185	0.000279	0.008245	0.556322	2.064032	0.004041	0.443678	1.233540	0.002815	6.567701	103.455025	103.454219	94.788133	94.788133	94.788133	94.788133	103.454219	8.666086	-0.000000
5.531521	1.031330	0.047184	0.000279	0.008251	0.556142	2.063916	0.004043	0.443858	1.233467	0.002816	6.568670	103.523774	103.522968	94.850534	94.850534	94.850534	94.850534	103.522968	8.672434	-0.000000
5.537692	1.030364	0.047184	0.000279	0.008257	0.555962	2.063801	0.004045	0.444038	1.233395	0.002816	6.569636	103.592466	103.591660	94.912882	94.912882	94.912882	94.912882	103.591660	8.678778	-0.000000
5.543863	1.029399	0.047184	0.000279	0.008263	0.555782	2.063686	0.004047	0.444218	1.233322	0.002816	6.570601	103.661101	103.660294	94.975177	94.975177	94.975177	94.975177	103.660294	8.685117	-0.000000
5.550035	1.028436	0.047183	0.000279	0.008269	0.555602	2.063571	0.004049	0.444398	1.233250	0.002817	6.571564	103.729678	103.728871	95.037419	95.037419	95.037419	95.037419	103.728871	8.691452	-0.000000
5.556207	1.027475	0.047183	0.000279	0.008276	0.555423	2.063457	0.004052	0.444577	1.233177	0.002817	6.572525	103.798197	103.797390	95.099607	95.099607	95.099607	95.099607	103.797390	8.697782	-0.000000
5.562379	1.026516	0.047183	0.000279	0.008282	0.555244	2.063342	0.004054	0.444756	1.233105	0.002817	6.573484	103.866659	103.865851	95.161743	95.161743	95.161743	95.161743	103.865851	8.704108	-0.000000
5.568552	1.025559	0.047182	0.000279	0.008288	0.555065	2.063228	0.004056	0.444935	1.233033	0.002818	6.574441	103.935064	103.934256	95.223826	95.223826	95.223826	95.223826	103.934256	8.710430	-0.000000
5.574725	1.024604	0.047182	0.000279	0.008294	0.554887	2.063114	0.004058	0.445113	1.232960	0.002818	6.575396	104.003411	104.002603	95.285856	95.285856	95.285856	95.285856	104.002603	8.716747	-0.000000
5.580898	1.023650	0.047182	0.000279	0.008300	0.554708	2.062999	0.004060	0.445292	1.232888	0.002818	6.576350	104.071702	104.070893	95.347834	95.347834	95.347834	95.347834	104.070893	8.723059	-0.000000
5.587071	1.022699	0.047181	0.000279	0.008306	0.554530	2.062886	0.004062	0.445470	1.232816	0.002819	6.577301	104.139935	104.139125	95.409758	95.409758	95.409758	95.409758	104.139125	8.729367	-0.000000
5.593245	1.021749	0.047181	0.000279	0.008312	0.554353	2.062772	0.004065	0.445647	1.232745	0.002819	6.578251	104.208110	104.207301	95.471630	95.471630	95.471630	95.471630	104.207301	8.735671	-0.000000
5.599419	1.020801	0.047180	0.000279	0.008318	0.554175	2.062658	0.004067	0.445825	1.232673	0.002820	6.579199	104.276229	104.275419	95.533450	95.533450	95.533450	95.533450	104.275419	8.741970	-0.000000
5.605593	1.019855	0.047180	0.000279	0.008324	0.553998	2.062545	0.004069	0.446002	1.232601	0.002820	6.580145	104.344291	104.343481	95.595217	95.595217	95.595217	95.595217	104.343481	8.748264	-0.000000
5.611768	1.018911	0.047180	0.000279	0.008330	0.553821	2.062431	0.004071	0.446179	1.232530	0.002820	6.581089	104.412296	104.411485	95.656931	95.656931	95.656931	95.656931	104.411485	8.754554	-0.000000
5.617943	1.017968	0.047179	0.000279	0.008336	0.553644	2.062318	0.004073	0.446356	1.232458	0.002821	6.582032	104.480244	104.479433	95.718593	95.718593	95.718593	95.718593	104.479433	8.760840	-0.000000
5.624118	1.017028	0.047179	0.000279	0.008342	0.553467	2.062205	0.004075	0.446533	1.232387	0.002821	6.582972	104.548136	104.547324	95.780203	95.780203	95.780203	95.780203	104.547324	8.767121	-0.000000
5.630293	1.016089	0.047179	0.000279	0.008348	0.553291	2.062092	0.004077	0.446709	1.232315	0.002821	6.583911	104.615970	104.615158	95.841760	95.841760	95.841760	95.841760	104.615158	8.773398	-0.000000
5.636469	1.015152	0.047178	0.000279	0.008354	0.553114	2.061979	0.004079	0.446886	1.232244	0.002822	6.584848	104.683748	104.682936	95.903266	95.903266	95.903266	95.903265	104.682936	8.779671	-0.000000
5.642645	1.014217	0.047178	0.000279	0.008360	0.552939	2.061867	0.004082	0.447061	1.232173	0.002822	6.585783	104.751470	104.750657	95.964719	95.964719	95.964719	95.964718	104.750657	8.785938	-0.000000
5.648821	1.013283	0.047178	0.000279	0.008366	0.552763	2.061754	0.004084	0.447237	1.232102	0.002822	6.586717	104.819134	104.818321	96.026119	96.026119	96.026119	96.026119	104.818321	8.792202	-0.000000
5.654998	1.012352	0.047177	0.000279	0.008372	0.552587	2.061642	0.004086	0.447413	1.232031	0.002823	6.587648	104.886743	104.885929	96.087468	96.087468	96.087468	96.087468	104.885929	8.798461	-0.000000
5.661175	1.011422	0.047177	0.000279	0.008378	0.552412	2.061530	0.004088	0.447588	1.231960	0.002823	6.588578	104.954294	104.953481	96.148765	96.148765	96.148765	96.148765	104.953481	8.804716	-0.000000
5.667352	1.010494	0.047177	0.000278	0.008384	0.552237	2.061418	0.004090	0.447763	1.231890	0.002823	6.589506	105.021790	105.020976	96.210010	96.210010	96.210010	96.210010	105.020976	8.810966	-0.000000
5.673529	1.009567	0.047176	0.000278	0.008390	0.552063	2.061306	0.004092	0.447937	1.231819	0.002824	6.590433	105.089229	105.088415	96.271203	96.271203	96.271203	96.271203	105.088415	8.817212	-0.000000
5.679707	1.008643	0.047176	0.000278	0.008396	0.551888	2.061195	0.004094	0.448112	1.231749	0.002824	6.591357	105.156612	105.155797	96.332344	96.332344	96.332344	96.332344	105.155797	8.823453	-0.000000
5.685885	1.007720	0.047176	0.000278	0.008402	0.551714	2.061083	0.004096	0.448286	1.231678	0.002824	6.592280	105.223939	105.223124	96.393433	96.393433	96.393433	96.393433	105.223124	8.829690	-0.000000
5.692063	1.006799	0.047175	0.000278	0.008408	0.551540	2.060972	0.004099	0.448460	1.231608	0.002825	6.593201	105.291209	105.290394	96.454471	96.454471	96.454471	96.454471	105.290394	8.835923	-0.000000
5.698242	1.005880	0.047175	0.000278	0.008414	0.551366	2.060860	0.004101	0.448634	1.231537	0.002825	6.594120	105.358424	105.357608	96.515457	96.515457	96.515457	96.515457	105.357608	8.842151	-0.000000
5.704420	1.004963	0.047175	0.000278	0.008420	0.551192	2.060749	0.004103	0.448808	1.231467	0.002825	6.595037	105.425582	105.424766	96.576391	96.576391	96.576391	96.576391	105.424766	8.848375	-0.000000
5.710600	1.004047	0.047174	0.000278	0.008426	0.551019	2.060638	0.004105	0.448981	1.231397	0.002826	6.595953	105.492685	105.491869	96.637274	96.637274	96.637274	96.637274	105.491869	8.854594	-0.000000
5.716779	1.003133	0.047174	0.000278	0.008432	0.550846	2.060527	0.004107	0.449154	1.231327	0.002826	6.596867	105.559732	105.558915	96.698106	96.698106	96.698106	96.698106	105.558915	8.860809	-0.000000
5.722958	1.002221	0.047174	0.000278	0.008438	0.550673	2.060417	0.004109	0.449327	1.231257	0.002826	6.597779	105.626723	105.625906	96.758885	96.758885	96.758885	96.758885	105.625906	8.867020	-0.000000
5.729138	1.001310	0.047173	0.000278	0.008444	0.550500	2.060306	0.004111	0.449500	1.231187	0.002827	6.598690	105.693658	105.692840	96.819614	96.819614	96.819614	96.819614	105.692840	8.873226	-0.000000
5.735318	1.000401	0.047173	0.000278	0.008450	0.550328	2.060196	0.004113	0.449672	1.231118	0.002827	6.599599	105.760537	105.759719	96.880291	96.880291	96.880291	96.880291	105.759719	8.879428	-0.000000
5.741499	0.999494	0.047173	0.000278	0.008456	0.550156	2.060086	0.004115	0.449844	1.231048	0.002827	6.600506	105.827361	105.826543	96.940917	96.940917	96.940917	96.940917	105.826543	8.885626	-0.000000
5.747679	0.998589	0.047172	0.000278	0.008462	0.549984	2.059976	0.004117	0.450016	1.230979	0.002828	6.601411	105.894129	105.893311	97.001492	97.001492	97.001492	97.001492	105.893311	8.891819	-0.000000
5.753860	0.997685	0.047172	0.000278	0.008468	0.549812	2.059866	0.004120	0.450188	1.230909	0.002828	6.602315	105.960842	105.960023	97.062015	97.062015	97.062015	97.062015	105.960023	8.898008	-0.000000
5.760041	0.996784	0.047172	0.000278	0.008474	0.549641	2.059756	0.004122	0.450359	1.230840	0.002828	6.603216	106.027499	106.026680	97.122488	97.122488	97.122488	97.122488	106.026680	8.904192	-0.000000
5.766223	0.995883	0.047171	0.000278	0.008480	0.549469	2.059646	0.004124	0.450531	1.230770	0.002829	6.604117	106.094101	106.093282	97.182909	97.182909	97.182909	97.182909	106.093282	8.910372	-0.000000
5.772405	0.994985	0.047171	0.000278	0.008486	0.549298	2.059537	0.004126	0.450702	1.230701	0.002829	6.605015	106.160648	106.159828	97.243280	97.243280	97.243280	97.243280	106.159828	8.916548	-0.000000
5.778586	0.994088	0.047171	0.000278	0.008492	0.549127	2.059427	0.004128	0.450873	1.230632	0.002829	6.605912	106.227139	106.226319	97.303599	97.303599	97.303599	97.303599	106.226319	8.922719	-0.000000
5.784769	0.993193	0.047170	0.000278	0.008498	0.548957	2.059318	0.004130	0.451043	1.230563	0.002830	6.606807	106.293575	106.292755	97.363868	97.363868	97.363868	97.363868	106.292755	8.928886	-0.000000
5.790951	0.992300	0.047170	0.000278	0.008504	0.548786	2.059209	0.004132	0.451214	1.230494	0.002830	6.607700	106.359956	106.359135	97.424086	97.424086	97.424086	97.424086	106.359135	8.935049	-0.000000
5.797134	0.991408	0.047170	0.000278	0.008509	0.548616	2.059100	0.004134	0.451384	1.230425	0.002830	6.608592	106.426282	106.425461	97.484253	97.484253	97.484253	97.484253	106.425461	8.941207	-0.000000
5.803317	0.990518	0.047169	0.000278	0.008515	0.548446	2.058991	0.004136	0.451554	1.230357	0.002831	6.609482	106.492553	106.491731	97.544370	97.544370	97.544370	97.544370	106.491731	8.947361	-0.000000
5.809500	0.989630	0.047169	0.000278	0.008521	0.548277	2.058883	0.004138	0.451723	1.230288	0.002831	6.610370	106.558769	106.557947	97.604435	97.604435	97.604435	97.604435	106.557947	8.953511	-0.000000
5.815683	0.988743	0.047169	0.000278	0.008527	0.548107	2.058774	0.004140	0.451893	1.230219	0.002831	6.611257	106.624930	106.624107	97.664451	97.664451	97.664451	97.664451	106.624107	8.959656	-0.000000
5.821867	0.987858	0.047168	0.000278	0.008533	0.547938	2.058666	0.004142	0.452062	1.230151	0.002832	6.612142	106.691036	106.690213	97.724415	97.724415	97.724415	97.724415	106.690213	8.965797	-0.000000
5.828051	0.986974	0.047168	0.000278	0.008539	0.547769	2.058558	0.004144	0.452231	1.230083	0.002832	6.613026	106.757087	106.756264	97.784330	97.784330	97.784330	97.784330	106.756264	8.971934	-0.000000
5.834235	0.986093	0.047168	0.000278	0.008545	0.547600	2.058449	0.004146	0.452400	1.230014	0.002832	6.613907	106.823084	106.822260	97.844194	97.844194	97.844194	97.844194	106.822260	8.978067	-0.000000
5.840420	0.985213	0.047167	0.000278	0.008551	0.547432	2.058342	0.004149	0.452568	1.229946	0.002833	6.614787	106.889026	106.888202	97.904007	97.904007	97.904007	97.904007	106.888202	8.984195	-0.000000
5.846604	0.984334	0.047167	0.000277	0.008557	0.547263	2.058234	0.004151	0.452737	1.229878	0.002833	6.615666	106.954913	106.954089	97.963770	97.963770	97.963770	97.963770	106.954089	8.990318	-0.000000
5.852789	0.983458	0.047167	0.000277	0.008563	0.547095	2.058126	0.004153	0.452905	1.229810	0.002833	6.616542	107.020746	107.019921	98.023483	98.023483	98.023483	98.023483	107.019921	8.996438	-0.000000
5.858974	0.982582	0.047166	0.000277	0.008568	0.546927	2.058019	0.004155	0.453073	1.229742	0.002834	6.617418	107.086524	107.085699	98.083146	98.083146	98.083146	98.083146	107.085699	9.002553	-0.000000
5.865160	0.981709	0.047166	0.000277	0.008574	0.546760	2.057911	0.004157	0.453240	1.229674	0.002834	6.618291	107.152248	107.151423	98.142759	98.142759	98.142759	98.142759	107.151423	9.008664	-0.000000
5.871345	0.980837	0.047166	0.000277	0.008580	0.546592	2.057804	0.004159	0.453408	1.229606	0.002834	6.619163	107.217917	107.217092	98.202321	98.202321	98.202321	98.202321	107.217092	9.014770	-0.000000
5.877531	0.979967	0.047165	0.000277	0.008586	0.546425	2.057697	0.004161	0.453575	1.229539	0.002835	6.620033	107.283533	107.282707	98.261834	98.261834	98.261834	98.261834	107.282707	9.020873	-0.000000
5.883717	0.979098	0.047165	0.000277	0.008592	0.546258	2.057590	0.004163	0.453742	1.229471	0.002835	6.620902	107.349093	107.348267	98.321296	98.321296	98.321296	98.321296	107.348267	9.026971	-0.000000
5.889904	0.978231	0.047165	0.000277	0.008598	0.546091	2.057483	0.004165	0.453909	1.229403	0.002835	6.621769	107.414600	107.413774	98.380709	98.380709	98.380709	98.380709	107.413774	9.033065	-0.000000
5.896090	0.977366	0.047164	0.000277	0.008604	0.545924	2.057376	0.004167	0.454076	1.229336	0.002836	6.622634	107.480053	107.479226	98.440072	98.440072	98.440072	98.440072	107.479226	9.039154	-0.000000
5.902277	0.976502	0.047164	0.000277	0.008609	0.545758	2.057270	0.004169	0.454242	1.229269	0.002836	6.623498	107.545452	107.544624	98.499385	98.499385	98.499385	98.499385	107.544624	9.045239	-0.000000
5.908464	0.975640	0.047164	0.000277	0.008615	0.545592	2.057163	0.004171	0.454408	1.229201	0.002836	6.624360	107.610796	107.609969	98.558648	98.558648	98.558648	98.558648	107.609969	9.051320	-0.000000
5.914651	0.974779	0.047163	0.000277	0.008621	0.545426	2.057057	0.004173	0.454574	1.229134	0.002837	6.625221	107.676087	107.675259	98.617862	98.617862	98.617862	98.617862	107.675259	9.057397	-0.000000
5.920839	0.973920	0.047163	0.000277	0.008627	0.545260	2.056951	0.004175	0.454740	1.229067	0.002837	6.626080	107.741324	107.740495	98.677026	98.677026	98.677026	98.677026	107.740495	9.063469	-0.000000
5.927027	0.973063	0.047163	0.000277	0.008633	0.545095	2.056845	0.004177	0.454905	1.229000	0.002837	6.626937	107.806507	107.805678	98.736141	98.736141	98.736141	98.736141	107.805678	9.069537	-0.000000
5.933215	0.972207	0.047162	0.000277	0.008639	0.544929	2.056739	0.004179	0.455071	1.228933	0.002838	6.627793	107.871636	107.870807	98.795206	98.795206	98.795206	98.795206	107.870807	9.075601	-0.000000
5.939403	0.971353	0.047162	0.000277	0.008644	0.544764	2.056633	0.004181	0.455236	1.228866	0.002838	6.628647	107.936711	107.935882	98.854221	98.854221	98.854221	98.854221	107.935882	9.081661	-0.000000
5.945591	0.970500	0.047162	0.000277	0.008650	0.544599	2.056528	0.004183	0.455401	1.228800	0.002838	6.629500	108.001733	108.000904	98.913188	98.913188	98.913188	98.913188	108.000904	9.087716	-0.000000
5.951780	0.969649	0.047161	0.000277	0.008656	0.544435	2.056422	0.004185	0.455565	1.228733	0.002839	6.630351	108.066702	108.065872	98.972104	98.972104	98.972104	98.972104	108.065872	9.093767	-0.000000
5.957969	0.968800	0.047161	0.000277	0.008662	0.544270	2.056317	0.004187	0.455730	1.228666	0.002839	6.631200	108.131616	108.130786	99.030972	99.030972	99.030972	99.030972	108.130786	9.099814	-0.000000
5.964158	0.967952	0.047161	0.000277	0.008668	0.544106	2.056212	0.004189	0.455894	1.228600	0.002839	6.632048	108.196478	108.195647	99.089790	99.089790	99.089790	99.089790	108.195647	9.105857	-0.000000
5.970347	0.967106	0.047160	0.000277	0.008674	0.543942	2.056107	0.004191	0.456058	1.228533	0.002840	6.632894	108.261286	108.260455	99.148560	99.148560	99.148560	99.148560	108.260455	9.111895	-0.000000
5.976537	0.966261	0.047160	0.000277	0.008679	0.543778	2.056002	0.004193	0.456222	1.228467	0.002840	6.633739	108.326040	108.325209	99.207280	99.207280	99.207280	99.207280	108.325209	9.117929	-0.000000
5.982726	0.965418	0.047160	0.000277	0.008685	0.543615	2.055897	0.004195	0.456385	1.228401	0.002840	6.634582	108.390742	108.389910	99.265951	99.265951	99.265951	99.265951	108.389910	9.123959	-0.000000
5.988916	0.964576	0.047159	0.000277	0.008691	0.543451	2.055792	0.004197	0.456549	1.228335	0.002841	6.635424	108.455390	108.454558	99.324573	99.324573	99.324573	99.324573	108.454558	9.129985	-0.000000
5.995107	0.963736	0.047159	0.000277	0.008697	0.543288	2.055688	0.004199	0.456712	1.228269	0.002841	6.636264	108.519985	108.519152	99.383146	99.383146	99.383146	99.383146	108.519152	9.136007	-0.000000
6.001297	0.962897	0.047159	0.000277	0.008703	0.543125	2.055584	0.004201	0.456875	1.228203	0.002841	6.637103	108.584526	108.583694	99.441670	99.441670	99.441670	99.441670	108.583694	9.142024	-0.000000
6.007488	0.962060	0.047158	0.000277	0.008708	0.542963	2.055479	0.004203	0.457037	1.228137	0.002842	6.637940	108.649015	108.648182	99.500145	99.500145	99.500145	99.500145	108.648182	9.148037	-0.000000
6.013678	0.961224	0.047158	0.000277	0.008714	0.542800	2.055375	0.004205	0.457200	1.228071	0.002842	6.638776	108.713451	108.712618	99.558572	99.558572	99.558572	99.558572	108.712618	9.154046	-0.000000
6.019869	0.960390	0.047158	0.000277	0.008720	0.542638	2.055271	0.004207	0.457362	1.228005	0.002842	6.639610	108.777834	108.777000	99.616950	99.616950	99.616950	99.616950	108.777000	9.160051	-0.000000
6.026061	0.959558	0.047157	0.000276	0.008726	0.542476	2.055167	0.004209	0.457524	1.227940	0.002843	6.640442	108.842164	108.841330	99.675279	99.675279	99.675279	99.675279	108.841330	9.166051	-0.000000
6.032252	0.958727	0.047157	0.000276	0.008731	0.542314	2.055064	0.004211	0.457686	1.227874	0.002843	6.641273	108.906441	108.905607	99.733560	99.733560	99.733560	99.733560	108.905607	9.172047	-0.000000
6.038444	0.957898	0.047157	0.000276	0.008737	0.542152	2.054960	0.004213	0.457848	1.227808	0.002843	6.642102	108.970666	108.969831	99.791792	99.791792	99.791792	99.791792	108.969831	9.178040	-0.000000
6.044636	0.957070	0.047156	0.000276	0.008743	0.541991	2.054857	0.004215	0.458009	1.227743	0.002844	6.642930	109.034838	109.034003	99.849975	99.849975	99.849975	99.849975	109.034003	9.184027	-0.000000
6.050828	0.956243	0.047156	0.000276	0.008749	0.541829	2.054753	0.004217	0.458171	1.227678	0.002844	6.643757	109.098957	109.098121	99.908110	99.908110	99.908110	99.908110	109.098121	9.190011	-0.000000
6.057020	0.955418	0.047156	0.000276	0.008754	0.541668	2.054650	0.004219	0.458332	1.227613	0.002844	6.644582	109.163023	109.162188	99.966197	99.966197	99.966197	99.966197	109.162188	9.195991	-0.000000
6.063213	0.954595	0.047155	0.000276	0.008760	0.541507	2.054547	0.004221	0.458493	1.227547	0.002845	6.645405	109.227038	109.226202	100.024235	100.024235	100.024235	100.024235	109.226202	9.201966	-0.000000
6.069406	0.953773	0.047155	0.000276	0.008766	0.541347	2.054444	0.004223	0.458653	1.227482	0.002845	6.646227	109.290999	109.290163	100.082226	100.082226	100.082226	100.082226	109.290163	9.207937	-0.000000
6.075598	0.952953	0.047155	0.000276	0.008772	0.541186	2.054341	0.004225	0.458814	1.227417	0.002845	6.647047	109.354909	109.354072	100.140167	100.140167	100.140167	100.140167	109.354072	9.213905	-0.000000
6.081792	0.952134	0.047154	0.000276	0.008777	0.541026	2.054239	0.004227	0.458974	1.227352	0.002846	6.647866	109.418766	109.417929	100.198061	100.198061	100.198061	100.198061	109.417929	9.219867	-0.000000
6.087985	0.951316	0.047154	0.000276	0.008783	0.540866	2.054136	0.004229	0.459134	1.227287	0.002846	6.648684	109.482570	109.481733	100.255907	100.255907	100.255907	100.255907	109.481733	9.225826	-0.000000
6.094179	0.950500	0.047154	0.000276	0.008789	0.540706	2.054034	0.004231	0.459294	1.227223	0.002846	6.649500	109.546323	109.545485	100.313704	100.313704	100.313704	100.313704	109.545485	9.231781	-0.000000
6.100372	0.949686	0.047153	0.000276	0.008795	0.540547	2.053932	0.004233	0.459453	1.227158	0.002847	6.650314	109.610023	109.609185	100.371454	100.371454	100.371454	100.371454	109.609185	9.237731	-0.000000
6.106566	0.948873	0.047153	0.000276	0.008800	0.540387	2.053829	0.004235	0.459613	1.227093	0.002847	6.651127	109.673672	109.672833	100.429156	100.429156	100.429156	100.429156	109.672833	9.243678	-0.000000
6.112760	0.948061	0.047153	0.000276	0.008806	0.540228	2.053727	0.004237	0.459772	1.227029	0.002847	6.651939	109.737268	109.736429	100.486810	100.486810	100.486810	100.486810	109.736429	9.249620	-0.000000
6.118955	0.947251	0.047152	0.000276	0.008812	0.540069	2.053626	0.004239	0.459931	1.226965	0.002848	6.652749	109.800812	109.799973	100.544415	100.544415	100.544415	100.544415	109.799973	9.255558	-0.000000
6.125149	0.946443	0.047152	0.000276	0.008818	0.539910	2.053524	0.004241	0.460090	1.226900	0.002848	6.653557	109.864305	109.863465	100.601974	100.601974	100.601974	100.601974	109.863465	9.261492	-0.000000
6.131344	0.945635	0.047152	0.000276	0.008823	0.539752	2.053422	0.004243	0.460248	1.226836	0.002848	6.654365	109.927745	109.926906	100.659484	100.659484	100.659484	100.659484	109.926906	9.267421	-0.000000
6.137539	0.944830	0.047151	0.000276	0.008829	0.539593	2.053321	0.004245	0.460407	1.226772	0.002849	6.655170	109.991134	109.990294	100.716947	100.716947	100.716947	100.716947	109.990294	9.273347	-0.000000
6.143734	0.944025	0.047151	0.000276	0.008835	0.539435	2.053219	0.004247	0.460565	1.226708	0.002849	6.655975	110.054471	110.053631	100.774362	100.774362	100.774362	100.774362	110.053631	9.279269	-0.000000
6.149930	0.943223	0.047151	0.000276	0.008840	0.539277	2.053118	0.004249	0.460723	1.226644	0.002849	6.656777	110.117756	110.116916	100.831730	100.831730	100.831730	100.831730	110.116916	9.285186	-0.000000
6.156125	0.942421	0.047151	0.000276	0.008846	0.539119	2.053017	0.004251	0.460881	1.226580	0.002849	6.657579	110.180990	110.180149	100.889050	100.889050	100.889050	100.889050	110.180149	9.291099	-0.000000
6.162321	0.941621	0.047150	0.000276	0.008852	0.538962	2.052916	0.004253	0.461038	1.226516	0.002850	6.658379	110.244172	110.243331	100.946323	100.946323	100.946323	100.946323	110.243331	9.297008	-0.000000
6.168517	0.940823	0.047150	0.000276	0.008857	0.538805	2.052815	0.004254	0.461195	1.226452	0.002850	6.659177	110.307303	110.306461	101.003548	101.003548	101.003548	101.003548	110.306461	9.302913	-0.000000
6.174713	0.940026	0.047150	0.000276	0.008863	0.538647	2.052714	0.004256	0.461353	1.226388	0.002850	6.659974	110.370382	110.369540	101.060726	101.060726	101.060726	101.060726	110.369540	9.308814	-0.000000
6.180909	0.939230	0.047149	0.000276	0.008869	0.538490	2.052614	0.004258	0.461510	1.226325	0.002851	6.660770	110.433410	110.432568	101.117857	101.117857	101.117857	101.117856	110.432568	9.314711	-0.000000
6.187106	0.938436	0.047149	0.000276	0.008874	0.538334	2.052513	0.004260	0.461666	1.226261	0.002851	6.661564	110.496386	110.495544	101.174940	101.174940	101.174940	101.174940	110.495544	9.320604	-0.000000
6.193302	0.937643	0.047149	0.000276	0.008880	0.538177	2.052413	0.004262	0.461823	1.226198	0.002851	6.662357	110.559312	110.558469	101.231976	101.231976	101.231976	101.231976	110.558469	9.326493	-0.000000
6.199499	0.936852	0.047148	0.000276	0.008886	0.538021	2.052313	0.004264	0.461979	1.226134	0.002852	6.663148	110.622186	110.621343	101.288965	101.288965	101.288965	101.288965	110.621343	9.332377	-0.000000
6.205696	0.936062	0.047148	0.000276	0.008891	0.537865	2.052213	0.004266	0.462135	1.226071	0.002852	6.663938	110.685009	110.684165	101.345908	101.345908	101.345908	101.345908	110.684165	9.338258	-0.000000
6.211894	0.935274	0.047148	0.000275	0.008897	0.537709	2.052113	0.004268	0.462291	1.226008	0.002852	6.664726	110.747780	110.746937	101.402803	101.402803	101.402803	101.402803	110.746937	9.344134	-0.000000
6.218091	0.934486	0.047147	0.000275	0.008903	0.537553	2.052013	0.004270	0.462447	1.225944	0.002853	6.665514	110.810501	110.809657	101.459651	101.459651	101.459651	101.459651	110.809657	9.350006	-0.000000
6.224289	0.933701	0.047147	0.000275	0.008908	0.537397	2.051913	0.004272	0.462603	1.225881	0.002853	6.666299	110.873171	110.872327	101.516452	101.516452	101.516452	101.516452	110.872327	9.355875	-0.000000
6.230486	0.932916	0.047147	0.000275	0.008914	0.537242	2.051814	0.004274	0.462758	1.225818	0.002853	6.667084	110.935790	110.934945	101.573206	101.573206	101.573206	101.573206	110.934945	9.361739	-0.000000
6.236684	0.932133	0.047146	0.000275	0.008920	0.537087	2.051714	0.004276	0.462913	1.225755	0.002854	6.667867	110.998358	110.997513	101.629914	101.629914	101.629914	101.629914	110.997513	9.367599	-0.000000
6.242883	0.931352	0.047146	0.000275	0.008925	0.536932	2.051615	0.004278	0.463068	1.225693	0.002854	6.668648	111.060875	111.060030	101.686575	101.686575	101.686575	101.686575	111.060030	9.373455	-0.000000
6.249081	0.930572	0.047146	0.000275	0.008931	0.536777	2.051516	0.004280	0.463223	1.225630	0.002854	6.669428	111.123342	111.122496	101.743189	101.743189	101.743189	101.743189	111.122496	9.379307	-0.000000
6.255280	0.929793	0.047145	0.000275	0.008937	0.536622	2.051417	0.004281	0.463378	1.225567	0.002855	6.670207	111.185758	111.184912	101.799757	101.799757	101.799757	101.799757	111.184912	9.385155	-0.000000
6.261478	0.929016	0.047145	0.000275	0.008942	0.536468	2.051318	0.004283	0.463532	1.225504	0.002855	6.670984	111.248123	111.247277	101.856278	101.856278	101.856278	101.856278	111.247277	9.390999	-0.000000
6.267677	0.928240	0.047145	0.000275	0.008948	0.536314	2.051219	0.004285	0.463686	1.225442	0.002855	6.671760	111.310438	111.309591	101.912752	101.912752	101.912752	101.912752	111.309591	9.396839	-0.000000
6.273876	0.927465	0.047144	0.000275	0.008953	0.536160	2.051120	0.004287	0.463840	1.225379	0.002856	6.672535	111.372702	111.371855	101.969180	101.969180	101.969180	101.969180	111.371855	9.402675	-0.000000
6.280075	0.926692	0.047144	0.000275	0.008959	0.536006	2.051021	0.004289	0.463994	1.225317	0.002856	6.673308	111.434915	111.434068	102.025562	102.025562	102.025562	102.025562	111.434068	9.408506	-0.000000
6.286275	0.925920	0.047144	0.000275	0.008965	0.535852	2.050923	0.004291	0.464148	1.225255	0.002856	6.674080	111.497079	111.496231	102.081897	102.081897	102.081897	102.081897	111.496231	9.414334	-0.000000
6.292475	0.925149	0.047144	0.000275	0.008970	0.535699	2.050825	0.004293	0.464301	1.225192	0.002856	6.674851	111.559192	111.558344	102.138186	102.138186	102.138186	102.138186	111.558344	9.420158	-0.000000
6.298674	0.924380	0.047143	0.000275	0.008976	0.535546	2.050726	0.004295	0.464454	1.225130	0.002857	6.675620	111.621254	111.620406	102.194429	102.194429	102.194429	102.194429	111.620406	9.425977	-0.000000
6.304874	0.923613	0.047143	0.000275	0.008981	0.535393	2.050628	0.004297	0.464607	1.225068	0.002857	6.676387	111.683267	111.682418	102.250625	102.250625	102.250625	102.250625	111.682418	9.431793	-0.000000
6.311074	0.922846	0.047143	0.000275	0.008987	0.535240	2.050530	0.004299	0.464760	1.225006	0.002857	6.677154	111.745229	111.744380	102.306776	102.306776	102.306776	102.306776	111.744380	9.437605	-0.000000
6.317275	0.922081	0.047142	0.000275	0.008993	0.535087	2.050432	0.004301	0.464913	1.224944	0.002858	6.677919	111.807141	111.806292	102.362880	102.362880	102.362880	102.362880	111.806292	9.443412	-0.000000
6.323475	0.921317	0.047142	0.000275	0.008998	0.534935	2.050335	0.004302	0.465065	1.224882	0.002858	6.678683	111.869004	111.868154	102.418938	102.418938	102.418938	102.418938	111.868154	9.449216	-0.000000
6.329676	0.920555	0.047142	0.000275	0.009004	0.534782	2.050237	0.004304	0.465218	1.224821	0.002858	6.679445	111.930816	111.929966	102.474951	102.474951	102.474951	102.474951	111.929966	9.455016	-0.000000
6.335877	0.919794	0.047141	0.000275	0.009009	0.534630	2.050140	0.004306	0.465370	1.224759	0.002859	6.680206	111.992578	111.991728	102.530917	102.530917	102.530917	102.530917	111.991728	9.460811	-0.000000
6.342078	0.919034	0.047141	0.000275	0.009015	0.534479	2.050042	0.004308	0.465521	1.224697	0.002859	6.680966	112.054290	112.053440	102.586837	102.586837	102.586837	102.586837	112.053440	9.466603	-0.000000
6.348279	0.918276	0.047141	0.000275	0.009021	0.534327	2.049945	0.004310	0.465673	1.224636	0.002859	6.681724	112.115953	112.115102	102.642712	102.642712	102.642712	102.642712	112.115102	9.472390	-0.000000
6.354480	0.917519	0.047140	0.000275	0.009026	0.534175	2.049848	0.004312	0.465825	1.224574	0.002860	6.682481	112.177566	112.176715	102.698541	102.698541	102.698541	102.698541	112.176715	9.478174	-0.000000
6.360682	0.916763	0.047140	0.000275	0.009032	0.534024	2.049751	0.004314	0.465976	1.224513	0.002860	6.683237	112.239129	112.238278	102.754324	102.754324	102.754324	102.754324	112.238278	9.483954	-0.000000
6.366883	0.916009	0.047140	0.000275	0.009037	0.533873	2.049654	0.004316	0.466127	1.224452	0.002860	6.683991	112.300642	112.299791	102.810062	102.810062	102.810062	102.810062	112.299791	9.489729	-0.000000
6.373085	0.915255	0.047139	0.000275	0.009043	0.533722	2.049557	0.004318	0.466278	1.224390	0.002861	6.684745	112.362106	112.361254	102.865754	102.865754	102.865754	102.865754	112.361254	9.495501	-0.000000
6.379287	0.914504	0.047139	0.000275	0.009048	0.533571	2.049461	0.004319	0.466429	1.224329	0.002861	6.685496	112.423521	112.422669	102.921400	102.921400	102.921400	102.921400	112.422669	9.501268	-0.000000
6.385489	0.913753	0.047139	0.000275	0.009054	0.533421	2.049364	0.004321	0.466579	1.224268	0.002861	6.686247	112.484885	112.484033	102.977001	102.977001	102.977001	102.977001	112.484033	9.507032	-0.000000
6.391692	0.913004	0.047138	0.000275	0.009060	0.533270	2.049268	0.004323	0.466730	1.224207	0.002862	6.686996	112.546201	112.545348	103.032556	103.032556	103.032556	103.032556	112.545348	9.512792	-0.000000
6.397894	0.912256	0.047138	0.000275	0.009065	0.533120	2.049171	0.004325	0.466880	1.224146	0.002862	6.687744	112.607467	112.606614	103.088066	103.088066	103.088066	103.088066	112.606614	9.518548	-0.000000
6.404097	0.911510	0.047138	0.000274	0.009071	0.532970	2.049075	0.004327	0.467030	1.224085	0.002862	6.688490	112.668684	112.667831	103.143531	103.143531	103.143531	103.143531	112.667831	9.524299	-0.000000
6.410300	0.910764	0.047138	0.000274	0.009076	0.532820	2.048979	0.004329	0.467180	1.224024	0.002862	6.689236	112.729851	112.728998	103.198951	103.198951	103.198951	103.198951	112.728998	9.530047	-0.000000
6.416503	0.910020	0.047137	0.000274	0.009082	0.532671	2.048883	0.004331	0.467329	1.223964	0.002863	6.689980	112.790970	112.790116	103.254325	103.254325	103.254325	103.254325	112.790116	9.535791	-0.000000
6.422706	0.909278	0.047137	0.000274	0.009087	0.532521	2.048787	0.004332	0.467479	1.223903	0.002863	6.690722	112.852039	112.851185	103.309654	103.309654	103.309654	103.309654	112.851185	9.541531	-0.000000
6.428909	0.908536	0.047137	0.000274	0.009093	0.532372	2.048692	0.004334	0.467628	1.223842	0.002863	6.691464	112.913059	112.912205	103.364938	103.364938	103.364938	103.364938	112.912205	9.547267	-0.000000
6.435113	0.907796	0.047136	0.000274	0.009098	0.532223	2.048596	0.004336	0.467777	1.223782	0.002864	6.692204	112.974030	112.973176	103.420176	103.420176	103.420176	103.420176	112.973176	9.552999	-0.000000
6.441316	0.907058	0.047136	0.000274	0.009104	0.532074	2.048501	0.004338	0.467926	1.223721	0.002864	6.692942	113.034952	113.034097	103.475370	103.475370	103.475370	103.475370	113.034097	9.558727	-0.000000
6.447520	0.906320	0.047136	0.000274	0.009109	0.531925	2.048405	0.004340	0.468075	1.223661	0.002864	6.693680	113.095826	113.094970	103.530519	103.530519	103.530519	103.530519	113.094970	9.564451	-0.000000
6.453724	0.905584	0.047135	0.000274	0.009115	0.531777	2.048310	0.004342	0.468223	1.223601	0.002865	6.694416	113.156650	113.155795	103.585623	103.585623	103.585623	103.585623	113.155795	9.570172	-0.000000
6.459928	0.904849	0.047135	0.000274	0.009120	0.531629	2.048215	0.004344	0.468371	1.223541	0.002865	6.695151	113.217426	113.216570	103.640682	103.640682	103.640682	103.640682	113.216570	9.575888	-0.000000
6.466133	0.904115	0.047135	0.000274	0.009126	0.531481	2.048120	0.004345	0.468519	1.223480	0.002865	6.695885	113.278153	113.277296	103.695696	103.695696	103.695696	103.695696	113.277296	9.581600	-0.000000
6.472337	0.903383	0.047134	0.000274	0.009131	0.531333	2.048025	0.004347	0.468667	1.223420	0.002866	6.696617	113.338831	113.337974	103.750666	103.750666	103.750666	103.750666	113.337974	9.587309	-0.000000
6.478542	0.902652	0.047134	0.000274	0.009137	0.531185	2.047930	0.004349	0.468815	1.223360	0.002866	6.697348	113.399461	113.398604	103.805590	103.805590	103.805590	103.805590	113.398604	9.593013	-0.000000
6.484746	0.901922	0.047134	0.000274	0.009142	0.531037	2.047836	0.004351	0.468963	1.223300	0.002866	6.698078	113.460042	113.459184	103.860470	103.860470	103.860470	103.860470	113.459184	9.598714	-0.000000
6.490951	0.901193	0.047134	0.000274	0.009148	0.530890	2.047741	0.004353	0.469110	1.223241	0.002866	6.698807	113.520574	113.519717	103.915306	103.915306	103.915306	103.915306	113.519717	9.604411	-0.000000
6.497156	0.900466	0.047133	0.000274	0.009153	0.530743	2.047647	0.004355	0.469257	1.223181	0.002867	6.699534	113.581058	113.580200	103.970097	103.970097	103.970097	103.970097	113.580200	9.610104	-0.000000
6.503361	0.899740	0.047133	0.000274	0.009159	0.530596	2.047552	0.004357	0.469404	1.223121	0.002867	6.700260	113.641494	113.640636	104.024843	104.024843	104.024843	104.024843	113.640636	9.615792	-0.000000
6.509567	0.899015	0.047133	0.000274	0.009164	0.530449	2.047458	0.004358	0.469551	1.223061	0.002867	6.700985	113.701881	113.701023	104.079545	104.079545	104.079545	104.079545	113.701023	9.621477	-0.000000
6.515772	0.898291	0.047132	0.000274	0.009170	0.530302	2.047364	0.004360	0.469698	1.223002	0.002868	6.701709	113.762220	113.761361	104.134203	104.134203	104.134203	104.134203	113.761361	9.627159	-0.000000
6.521978	0.897569	0.047132	0.000274	0.009175	0.530156	2.047270	0.004362	0.469844	1.222942	0.002868	6.702431	113.822511	113.821652	104.188816	104.188816	104.188816	104.188816	113.821652	9.632836	-0.000000
6.528184	0.896848	0.047132	0.000274	0.009181	0.530009	2.047176	0.004364	0.469991	1.222883	0.002868	6.703152	113.882754	113.881894	104.243385	104.243385	104.243385	104.243385	113.881894	9.638509	-0.000000
6.534390	0.896128	0.047131	0.000274	0.009186	0.529863	2.047083	0.004366	0.470137	1.222824	0.002869	6.703872	113.942948	113.942088	104.297910	104.297910	104.297910	104.297910	113.942088	9.644179	-0.000000
6.540596	0.895409	0.047131	0.000274	0.009192	0.529717	2.046989	0.004368	0.470283	1.222764	0.002869	6.704591	114.003094	114.002235	104.352390	104.352390	104.352390	104.352390	114.002235	9.649844	-0.000000
6.546802	0.894692	0.047131	0.000274	0.009197	0.529571	2.046895	0.004369	0.470429	1.222705	0.002869	6.705308	114.063193	114.062333	104.406827	104.406827	104.406827	104.406827	114.062333	9.655506	-0.000000
6.553008	0.893975	0.047130	0.000274	0.009202	0.529426	2.046802	0.004371	0.470574	1.222646	0.002870	6.706025	114.123243	114.122383	104.461219	104.461219	104.461219	104.461219	114.122383	9.661164	-0.000000
6.559215	0.893260	0.047130	0.000274	0.009208	0.529281	2.046709	0.004373	0.470719	1.222587	0.002870	6.706740	114.183246	114.182385	104.515567	104.515567	104.515567	104.515567	114.182385	9.666818	-0.000000
6.565422	0.892546	0.047130	0.000274	0.009213	0.529135	2.046616	0.004375	0.470865	1.222528	0.002870	6.707454	114.243201	114.242340	104.569872	104.569872	104.569872	104.569872	114.242340	9.672468	-0.000000
6.571629	0.891834	0.047130	0.000274	0.009219	0.528990	2.046523	0.004377	0.471010	1.222469	0.002870	6.708166	114.303108	114.302246	104.624132	104.624132	104.624132	104.624132	114.302246	9.678114	-0.000000
6.577836	0.891123	0.047129	0.000274	0.009224	0.528845	2.046430	0.004378	0.471155	1.222410	0.002871	6.708877	114.362967	114.362105	104.678349	104.678349	104.678349	104.678349	114.362105	9.683756	-0.000000
6.584043	0.890412	0.047129	0.000274	0.009230	0.528701	2.046337	0.004380	0.471299	1.222351	0.002871	6.709588	114.422778	114.421916	104.732521	104.732521	104.732521	104.732521	114.421916	9.689395	-0.000000
6.590250	0.889704	0.047129	0.000274	0.009235	0.528556	2.046244	0.004382	0.471444	1.222293	0.002871	6.710296	114.482542	114.481680	104.786650	104.786650	104.786650	104.786650	114.481680	9.695030	-0.000000
6.596457	0.888996	0.047128	0.000274	0.009241	0.528412	2.046151	0.004384	0.471588	1.222234	0.002872	6.711004	114.542259	114.541396	104.840736	104.840736	104.840736	104.840736	114.541396	9.700661	-0.000000
6.602665	0.888289	0.047128	0.000273	0.009246	0.528268	2.046059	0.004386	0.471732	1.222175	0.002872	6.711711	114.601927	114.601065	104.894777	104.894777	104.894777	104.894777	114.601065	9.706288	-0.000000
6.608873	0.887584	0.047128	0.000273	0.009251	0.528124	2.045967	0.004388	0.471876	1.222117	0.002872	6.712416	114.661549	114.660686	104.948775	104.948775	104.948775	104.948775	114.660686	9.711911	-0.000000
6.615081	0.886880	0.047127	0.000273	0.009257	0.527980	2.045874	0.004389	0.472020	1.222058	0.002873	6.713120	114.721123	114.720259	105.002729	105.002729	105.002729	105.002729	114.720259	9.717530	-0.000000
6.621288	0.886177	0.047127	0.000273	0.009262	0.527836	2.045782	0.004391	0.472164	1.222000	0.002873	6.713823	114.780649	114.779786	105.056640	105.056640	105.056640	105.056640	114.779786	9.723146	-0.000000
6.627497	0.885475	0.047127	0.000273	0.009268	0.527693	2.045690	0.004393	0.472307	1.221942	0.002873	6.714525	114.840129	114.839265	105.110508	105.110508	105.110508	105.110507	114.839265	9.728757	-0.000000
6.633705	0.884775	0.047127	0.000273	0.009273	0.527550	2.045598	0.004395	0.472450	1.221884	0.002873	6.715225	114.899561	114.898697	105.164331	105.164331	105.164331	105.164331	114.898697	9.734365	-0.000000
6.639913	0.884075	0.047126	0.000273	0.009278	0.527406	2.045506	0.004397	0.472594	1.221825	0.002874	6.715925	114.958946	114.958081	105.218112	105.218112	105.218112	105.218112	114.958081	9.739969	-0.000000
6.646122	0.883377	0.047126	0.000273	0.009284	0.527263	2.045415	0.004398	0.472737	1.221767	0.002874	6.716623	115.018283	115.017419	105.271849	105.271849	105.271849	105.271849	115.017419	9.745569	-0.000000
6.652331	0.882680	0.047126	0.000273	0.009289	0.527121	2.045323	0.004400	0.472879	1.221709	0.002874	6.717320	115.077574	115.076709	105.325543	105.325543	105.325543	105.325543	115.076709	9.751166	-0.000000
6.658539	0.881984	0.047125	0.000273	0.009295	0.526978	2.045232	0.004402	0.473022	1.221651	0.002875	6.718016	115.136818	115.135952	105.379194	105.379194	105.379194	105.379194	115.135952	9.756758	-0.000000
6.664748	0.881290	0.047125	0.000273	0.009300	0.526836	2.045140	0.004404	0.473164	1.221593	0.002875	6.718710	115.196014	115.195149	105.432802	105.432802	105.432802	105.432802	115.195149	9.762347	-0.000000
6.670957	0.880596	0.047125	0.000273	0.009305	0.526694	2.045049	0.004406	0.473306	1.221536	0.002875	6.719404	115.255164	115.254298	105.486366	105.486366	105.486366	105.486366	115.254298	9.767932	-0.000000
6.677167	0.879904	0.047124	0.000273	0.009311	0.526551	2.044958	0.004407	0.473449	1.221478	0.002876	6.720096	115.314267	115.313401	105.539888	105.539888	105.539888	105.539888	115.313401	9.773513	-0.000000
6.683376	0.879213	0.047124	0.000273	0.009316	0.526410	2.044867	0.004409	0.473590	1.221420	0.002876	6.720787	115.373323	115.372457	105.593366	105.593366	105.593366	105.593366	115.372457	9.779091	-0.000000
6.689586	0.878523	0.047124	0.000273	0.009322	0.526268	2.044776	0.004411	0.473732	1.221363	0.002876	6.721477	115.432333	115.431466	105.646802	105.646802	105.646802	105.646802	115.431466	9.784664	-0.000000
6.695795	0.877834	0.047124	0.000273	0.009327	0.526126	2.044685	0.004413	0.473874	1.221305	0.002876	6.722166	115.491295	115.490428	105.700194	105.700194	105.700194	105.700194	115.490428	9.790234	-0.000000
6.702005	0.877146	0.047123	0.000273	0.009332	0.525985	2.044594	0.004414	0.474015	1.221248	0.002877	6.722854	115.550212	115.549344	105.753544	105.753544	105.753544	105.753544	115.549344	9.795800	-0.000000
6.708215	0.876460	0.047123	0.000273	0.009338	0.525844	2.044504	0.004416	0.474156	1.221190	0.002877	6.723540	115.609081	115.608213	105.806851	105.806851	105.806851	105.806851	115.608213	9.801362	-0.000000
6.714425	0.875774	0.047123	0.000273	0.009343	0.525703	2.044413	0.004418	0.474297	1.221133	0.002877	6.724226	115.667904	115.667036	105.860115	105.860115	105.860115	105.860115	115.667036	9.806921	-0.000000
6.720635	0.875090	0.047122	0.000273	0.009348	0.525562	2.044323	0.004420	0.474438	1.221076	0.002878	6.724910	115.726680	115.725812	105.913337	105.913337	105.913337	105.913337	115.725812	9.812476	-0.000000
6.726845	0.874407	0.047122	0.000273	0.009354	0.525421	2.044233	0.004422	0.474579	1.221018	0.002878	6.725593	115.785410	115.784542	105.966515	105.966515	105.966515	105.966515	115.784542	9.818027	-0.000000
6.733056	0.873725	0.047122	0.000273	0.009359	0.525281	2.044142	0.004423	0.474719	1.220961	0.002878	6.726275	115.844094	115.843225	106.019652	106.019652	106.019652	106.019652	115.843225	9.823574	-0.000000
6.739266	0.873044	0.047121	0.000273	0.009364	0.525140	2.044052	0.004425	0.474860	1.220904	0.002879	6.726956	115.902732	115.901863	106.072745	106.072745	106.072745	106.072745	115.901863	9.829117	-0.000000
6.745477	0.872365	0.047121	0.000273	0.009370	0.525000	2.043962	0.004427	0.475000	1.220847	0.002879	6.727635	115.961323	115.960453	106.125796	106.125796	106.125796	106.125796	115.960453	9.834657	-0.000000
6.751688	0.871686	0.047121	0.000273	0.009375	0.524860	2.043873	0.004429	0.475140	1.220790	0.002879	6.728314	116.019867	116.018998	106.178805	106.178805	106.178805	106.178805	116.018998	9.840193	-0.000000
6.757899	0.871009	0.047121	0.000273	0.009380	0.524720	2.043783	0.004430	0.475280	1.220733	0.002879	6.728991	116.078366	116.077496	106.231771	106.231771	106.231771	106.231771	116.077496	9.845725	-0.000000
6.764110	0.870332	0.047120	0.000273	0.009386	0.524581	2.043693	0.004432	0.475419	1.220677	0.002880	6.729668	116.136819	116.135949	106.284695	106.284695	106.284695	106.284695	116.135949	9.851254	-0.000000
6.770321	0.869657	0.047120	0.000273	0.009391	0.524441	2.043604	0.004434	0.475559	1.220620	0.002880	6.730343	116.195225	116.194355	106.337577	106.337577	106.337577	106.337577	116.194355	9.856778	-0.000000
6.776532	0.868983	0.047120	0.000273	0.009396	0.524302	2.043514	0.004436	0.475698	1.220563	0.002880	6.731017	116.253586	116.252715	106.390416	106.390416	106.390416	106.390416	116.252715	9.862299	-0.000000
6.782744	0.868310	0.047119	0.000273	0.009402	0.524163	2.043425	0.004437	0.475837	1.220507	0.002881	6.731690	116.311901	116.311030	106.443213	106.443213	106.443213	106.443213	116.311030	9.867816	-0.000000
6.788956	0.867639	0.047119	0.000273	0.009407	0.524024	2.043336	0.004439	0.475976	1.220450	0.002881	6.732361	116.370169	116.369298	106.495968	106.495968	106.495968	106.495968	116.369298	9.873330	-0.000000
6.795167	0.866968	0.047119	0.000273	0.009412	0.523885	2.043247	0.004441	0.476115	1.220394	0.002881	6.733032	116.428392	116.427521	106.548681	106.548681	106.548681	106.548681	116.427521	9.878840	-0.000000
6.801379	0.866298	0.047118	0.000273	0.009418	0.523746	2.043158	0.004443	0.476254	1.220337	0.002882	6.733702	116.486570	116.485698	106.601352	106.601352	106.601352	106.601352	116.485698	9.884346	-0.000000
6.807591	0.865630	0.047118	0.000273	0.009423	0.523608	2.043069	0.004444	0.476392	1.220281	0.002882	6.734370	116.544701	116.543829	106.653981	106.653981	106.653981	106.653981	116.543829	9.889848	-0.000000
6.813803	0.864963	0.047118	0.000272	0.009428	0.523469	2.042980	0.004446	0.476531	1.220225	0.002882	6.735037	116.602787	116.601914	106.706568	106.706568	106.706568	106.706568	116.601914	9.895347	-0.000000
6.820015	0.864296	0.047118	0.000272	0.009434	0.523331	2.042891	0.004448	0.476669	1.220168	0.002882	6.735704	116.660827	116.659954	106.759113	106.759113	106.759113	106.759113	116.659954	9.900841	-0.000000
6.826228	0.863631	0.047117	0.000272	0.009439	0.523193	2.042803	0.004450	0.476807	1.220112	0.002883	6.736369	116.718821	116.717948	106.811616	106.811616	106.811616	106.811616	116.717948	9.906333	-0.000000
6.832440	0.862967	0.047117	0.000272	0.009444	0.523055	2.042714	0.004451	0.476945	1.220056	0.002883	6.737033	116.776770	116.775897	106.864077	106.864077	106.864077	106.864077	116.775897	9.911820	-0.000000
6.838653	0.862304	0.047117	0.000272	0.009450	0.522918	2.042626	0.004453	0.477082	1.220000	0.002883	6.737696	116.834674	116.833800	106.916497	106.916497	106.916497	106.916497	116.833800	9.917304	-0.000000
6.844865	0.861642	0.047116	0.000272	0.009455	0.522780	2.042538	0.004455	0.477220	1.219944	0.002884	6.738358	116.892532	116.891658	106.968874	106.968874	106.968874	106.968874	116.891658	9.922784	-0.000000
6.851078	0.860982	0.047116	0.000272	0.009460	0.522643	2.042449	0.004457	0.477357	1.219888	0.002884	6.739018	116.950345	116.949471	107.021210	107.021210	107.021210	107.021210	116.949471	9.928260	-0.000000
6.857291	0.860322	0.047116	0.000272	0.009465	0.522506	2.042361	0.004458	0.477494	1.219833	0.002884	6.739678	117.008112	117.007238	107.073505	107.073505	107.073505	107.073505	117.007238	9.933733	-0.000000
6.863504	0.859663	0.047116	0.000272	0.009471	0.522369	2.042273	0.004460	0.477631	1.219777	0.002884	6.740337	117.065835	117.064960	107.125758	107.125758	107.125758	107.125758	117.064960	9.939202	-0.000000
6.869718	0.859006	0.047115	0.000272	0.009476	0.522232	2.042186	0.004462	0.477768	1.219721	0.002885	6.740994	117.123512	117.122637	107.177969	107.177969	107.177969	107.177969	117.122637	9.944667	-0.000000
6.875931	0.858349	0.047115	0.000272	0.009481	0.522095	2.042098	0.004464	0.477905	1.219665	0.002885	6.741651	117.181143	117.180268	107.230139	107.230139	107.230139	107.230139	117.180268	9.950129	-0.000000
6.882144	0.857694	0.047115	0.000272	0.009486	0.521959	2.042010	0.004465	0.478041	1.219610	0.002885	6.742306	117.238730	117.237855	107.282268	107.282268	107.282268	107.282268	117.237855	9.955587	-0.000000
6.888358	0.857040	0.047114	0.000272	0.009492	0.521822	2.041923	0.004467	0.478178	1.219554	0.002886	6.742960	117.296272	117.295396	107.334355	107.334355	107.334355	107.334355	117.295396	9.961041	-0.000000
6.894571	0.856387	0.047114	0.000272	0.009497	0.521686	2.041835	0.004469	0.478314	1.219499	0.002886	6.743613	117.353769	117.352893	107.386401	107.386401	107.386401	107.386401	117.352893	9.966492	-0.000000
6.900785	0.855735	0.047114	0.000272	0.009502	0.521550	2.041748	0.004471	0.478450	1.219444	0.002886	6.744265	117.411221	117.410344	107.438405	107.438405	107.438405	107.438405	117.410344	9.971939	-0.000000
6.906999	0.855083	0.047113	0.000272	0.009507	0.521414	2.041661	0.004472	0.478586	1.219388	0.002887	6.744917	117.468627	117.467751	107.490369	107.490369	107.490369	107.490369	117.467751	9.977382	-0.000000
6.913213	0.854434	0.047113	0.000272	0.009513	0.521279	2.041574	0.004474	0.478721	1.219333	0.002887	6.745566	117.525990	117.525113	107.542291	107.542291	107.542291	107.542291	117.525113	9.982822	-0.000000
6.919427	0.853785	0.047113	0.000272	0.009518	0.521143	2.041487	0.004476	0.478857	1.219278	0.002887	6.746215	117.583307	117.582430	107.594172	107.594172	107.594172	107.594172	117.582430	9.988258	-0.000000
6.925642	0.853137	0.047113	0.000272	0.009523	0.521008	2.041400	0.004477	0.478992	1.219223	0.002887	6.746863	117.640579	117.639702	107.646012	107.646012	107.646012	107.646012	117.639702	9.993690	-0.000000
6.931856	0.852490	0.047112	0.000272	0.009528	0.520872	2.041313	0.004479	0.479128	1.219168	0.002888	6.747510	117.697807	117.696930	107.697811	107.697811	107.697811	107.697811	117.696930	9.999119	-0.000000
6.938070	0.851844	0.047112	0.000272	0.009534	0.520737	2.041226	0.004481	0.479263	1.219113	0.002888	6.748156	117.754991	117.754113	107.749569	107.749569	107.749569	107.749569	117.754113	10.004544	-0.000000
6.944285	0.851199	0.047112	0.000272	0.009539	0.520602	2.041139	0.004483	0.479398	1.219058	0.002888	6.748801	117.812129	117.811251	107.801286	107.801286	107.801286	107.801286	117.811251	10.009965	-0.000000
6.950500	0.850556	0.047111	0.000272	0.009544	0.520468	2.041053	0.004484	0.479532	1.219003	0.002889	6.749444	117.869223	117.868345	107.852962	107.852962	107.852962	107.852962	117.868345	10.015383	-0.000000
6.956715	0.849913	0.047111	0.000272	0.009549	0.520333	2.040967	0.004486	0.479667	1.218948	0.002889	6.750087	117.926273	117.925395	107.904597	107.904597	107.904597	107.904597	117.925395	10.020797	-0.000000
6.962929	0.849272	0.047111	0.000272	0.009555	0.520199	2.040880	0.004488	0.479801	1.218894	0.002889	6.750728	117.983278	117.982400	107.956192	107.956192	107.956192	107.956192	117.982400	10.026208	-0.000000
6.969145	0.848631	0.047111	0.000272	0.009560	0.520064	2.040794	0.004489	0.479936	1.218839	0.002889	6.751369	118.040239	118.039360	108.007745	108.007745	108.007745	108.007745	118.039360	10.031615	-0.000000
6.975360	0.847992	0.047110	0.000272	0.009565	0.519930	2.040708	0.004491	0.480070	1.218784	0.002890	6.752008	118.097156	118.096276	108.059258	108.059258	108.059258	108.059258	118.096276	10.037018	-0.000000
6.981575	0.847353	0.047110	0.000272	0.009570	0.519796	2.040622	0.004493	0.480204	1.218730	0.002890	6.752647	118.154028	118.153148	108.110731	108.110731	108.110731	108.110731	118.153148	10.042418	-0.000000
6.987790	0.846716	0.047110	0.000272	0.009575	0.519663	2.040536	0.004494	0.480337	1.218675	0.002890	6.753284	118.210856	118.209976	108.162162	108.162162	108.162162	108.162162	118.209976	10.047814	-0.000000
6.994006	0.846079	0.047109	0.000272	0.009581	0.519529	2.040450	0.004496	0.480471	1.218621	0.002891	6.753921	118.267640	118.266760	108.213554	108.213554	108.213554	108.213554	118.266760	10.053206	-0.000000
7.000221	0.845444	0.047109	0.000272	0.009586	0.519396	2.040364	0.004498	0.480604	1.218567	0.002891	6.754556	118.324380	118.323500	108.264904	108.264904	108.264904	108.264904	118.323500	10.058595	-0.000000
7.006437	0.844810	0.047109	0.000272	0.009591	0.519262	2.040279	0.004500	0.480738	1.218512	0.002891	6.755190	118.381076	118.380195	108.316215	108.316215	108.316215	108.316215	118.380195	10.063980	-0.000000
7.012653	0.844176	0.047109	0.000272	0.009596	0.519129	2.040193	0.004501	0.480871	1.218458	0.002891	6.755824	118.437727	118.436846	108.367485	108.367485	108.367485	108.367485	118.436846	10.069362	-0.000000
7.018869	0.843544	0.047108	0.000272	0.009601	0.518996	2.040108	0.004503	0.481004	1.218404	0.002892	6.756456	118.494335	118.493454	108.418714	108.418714	108.418714	108.418714	118.493454	10.074740	-0.000000
7.025085	0.842913	0.047108	0.000271	0.009607	0.518863	2.040023	0.004505	0.481137	1.218350	0.002892	6.757087	118.550899	118.550018	108.469903	108.469903	108.469903	108.469903	118.550018	10.080114	-0.000000
7.031301	0.842283	0.047108	0.000271	0.009612	0.518731	2.039937	0.004506	0.481269	1.218296	0.002892	6.757717	118.607419	118.606537	108.521052	108.521052	108.521052	108.521052	118.606537	10.085485	-0.000000
7.037517	0.841654	0.047107	0.000271	0.009617	0.518598	2.039852	0.004508	0.481402	1.218242	0.002893	6.758346	118.663895	118.663013	108.572161	108.572161	108.572161	108.572161	118.663013	10.090852	-0.000000
7.043734	0.841025	0.047107	0.000271	0.009622	0.518466	2.039767	0.004510	0.481534	1.218188	0.002893	6.758975	118.720328	118.719445	108.623229	108.623229	108.623229	108.623229	118.719445	10.096216	-0.000000
7.049950	0.840398	0.047107	0.000271	0.009627	0.518333	2.039682	0.004511	0.481667	1.218134	0.002893	6.759602	118.776716	118.775834	108.674258	108.674258	108.674258	108.674258	118.775834	10.101576	-0.000000
7.056167	0.839772	0.047107	0.000271	0.009633	0.518201	2.039598	0.004513	0.481799	1.218080	0.002893	6.760228	118.833061	118.832179	108.725246	108.725246	108.725246	108.725246	118.832179	10.106933	-0.000000
7.062383	0.839147	0.047106	0.000271	0.009638	0.518070	2.039513	0.004515	0.481930	1.218027	0.002894	6.760853	118.889363	118.888480	108.776194	108.776194	108.776194	108.776194	118.888480	10.112286	-0.000000
7.068600	0.838523	0.047106	0.000271	0.009643	0.517938	2.039428	0.004516	0.482062	1.217973	0.002894	6.761477	118.945621	118.944738	108.827102	108.827102	108.827102	108.827102	118.944738	10.117635	-0.000000
7.074817	0.837899	0.047106	0.000271	0.009648	0.517806	2.039344	0.004518	0.482194	1.217919	0.002894	6.762101	119.001835	119.000952	108.877971	108.877971	108.877971	108.877971	119.000952	10.122981	-0.000000
7.081034	0.837277	0.047105	0.000271	0.009653	0.517675	2.039259	0.004520	0.482325	1.217866	0.002895	6.762723	119.058006	119.057122	108.928799	108.928799	108.928799	108.928799	119.057122	10.128323	-0.000000
7.087251	0.836656	0.047105	0.000271	0.009658	0.517543	2.039175	0.004521	0.482457	1.217812	0.002895	6.763344	119.114134	119.113250	108.979588	108.979588	108.979588	108.979588	119.113250	10.133662	-0.000000
7.093468	0.836036	0.047105	0.000271	0.009664	0.517412	2.039091	0.004523	0.482588	1.217759	0.002895	6.763964	119.170218	119.169334	109.030337	109.030337	109.030337	109.030337	119.169334	10.138997	-0.000000
7.099686	0.835417	0.047105	0.000271	0.009669	0.517281	2.039007	0.004525	0.482719	1.217705	0.002895	6.764583	119.226259	119.225374	109.081046	109.081046	109.081046	109.081046	119.225374	10.144329	-0.000000
7.105903	0.834799	0.047104	0.000271	0.009674	0.517151	2.038923	0.004526	0.482849	1.217652	0.002896	6.765201	119.282256	119.281372	109.131715	109.131715	109.131715	109.131715	119.281372	10.149657	-0.000000
7.112121	0.834181	0.047104	0.000271	0.009679	0.517020	2.038839	0.004528	0.482980	1.217599	0.002896	6.765819	119.338211	119.337326	109.182345	109.182345	109.182345	109.182345	119.337326	10.154981	-0.000000
7.118338	0.833565	0.047104	0.000271	0.009684	0.516889	2.038755	0.004530	0.483111	1.217546	0.002896	6.766435	119.394122	119.393237	109.232935	109.232935	109.232935	109.232935	119.393237	10.160302	-0.000000
7.124556	0.832950	0.047103	0.000271	0.009689	0.516759	2.038671	0.004531	0.483241	1.217493	0.002897	6.767050	119.449990	119.449105	109.283485	109.283485	109.283485	109.283485	119.449105	10.165620	-0.000000
7.130774	0.832336	0.047103	0.000271	0.009694	0.516629	2.038587	0.004533	0.483371	1.217440	0.002897	6.767664	119.505816	119.504930	109.333996	109.333996	109.333996	109.333996	119.504930	10.170933	-0.000000
7.136992	0.831722	0.047103	0.000271	0.009699	0.516499	2.038504	0.004535	0.483501	1.217387	0.002897	6.768278	119.561598	119.560712	109.384468	109.384468	109.384468	109.384468	119.560712	10.176244	-0.000000
7.143210	0.831110	0.047103	0.000271	0.009705	0.516369	2.038420	0.004536	0.483631	1.217334	0.002897	6.768890	119.617337	119.616450	109.434900	109.434900	109.434900	109.434900	119.616450	10.181551	-0.000000
7.149428	0.830499	0.047102	0.000271	0.009710	0.516239	2.038337	0.004538	0.483761	1.217281	0.002898	6.769501	119.673033	119.672146	109.485292	109.485292	109.485292	109.485292	119.672146	10.186854	-0.000000
7.155646	0.829888	0.047102	0.000271	0.009715	0.516109	2.038254	0.004540	0.483891	1.217228	0.002898	6.770112	119.728686	119.727800	109.535646	109.535646	109.535646	109.535646	119.727800	10.192154	-0.000000
7.161864	0.829279	0.047102	0.000271	0.009720	0.515980	2.038171	0.004541	0.484020	1.217175	0.002898	6.770721	119.784297	119.783410	109.585960	109.585960	109.585960	109.585960	119.783410	10.197450	-0.000000
7.168083	0.828670	0.047101	0.000271	0.009725	0.515851	2.038088	0.004543	0.484149	1.217123	0.002899	6.771330	119.839865	119.838978	109.636235	109.636235	109.636235	109.636235	119.838978	10.202743	-0.000000
7.174301	0.828063	0.047101	0.000271	0.009730	0.515721	2.038005	0.004545	0.484279	1.217070	0.002899	6.771937	119.895390	119.894502	109.686470	109.686470	109.686470	109.686470	119.894502	10.208032	-0.000000
7.180520	0.827456	0.047101	0.000271	0.009735	0.515592	2.037922	0.004546	0.484408	1.217017	0.002899	6.772544	119.950873	119.949985	109.736667	109.736667	109.736667	109.736667	119.949985	10.213318	-0.000000
7.186739	0.826851	0.047101	0.000271	0.009740	0.515464	2.037839	0.004548	0.484536	1.216965	0.002899	6.773149	120.006312	120.005424	109.786824	109.786824	109.786824	109.786824	120.005424	10.218600	-0.000000
7.192958	0.826246	0.047100	0.000271	0.009745	0.515335	2.037756	0.004550	0.484665	1.216912	0.002900	6.773754	120.061710	120.060821	109.836942	109.836942	109.836942	109.836942	120.060821	10.223879	-0.000000
7.199177	0.825643	0.047100	0.000271	0.009751	0.515206	2.037674	0.004551	0.484794	1.216860	0.002900	6.774357	120.117065	120.116176	109.887022	109.887022	109.887022	109.887022	120.116176	10.229154	-0.000000
7.205396	0.825040	0.047100	0.000271	0.009756	0.515078	2.037591	0.004553	0.484922	1.216808	0.002900	6.774960	120.172377	120.171488	109.937062	109.937062	109.937062	109.937062	120.171488	10.234426	-0.000000
7.211615	0.824438	0.047099	0.000271	0.009761	0.514950	2.037509	0.004555	0.485050	1.216755	0.002901	6.775562	120.227647	120.226758	109.987064	109.987064	109.987064	109.987063	120.226758	10.239694	-0.000000
7.217834	0.823838	0.047099	0.000271	0.009766	0.514822	2.037427	0.004556	0.485178	1.216703	0.002901	6.776162	120.282874	120.281985	110.037026	110.037026	110.037026	110.037026	120.281985	10.244959	-0.000000
7.224053	0.823238	0.047099	0.000271	0.009771	0.514694	2.037344	0.004558	0.485306	1.216651	0.002901	6.776762	120.338060	120.337170	110.086950	110.086950	110.086950	110.086950	120.337170	10.250220	-0.000000
7.230273	0.822639	0.047099	0.000271	0.009776	0.514566	2.037262	0.004560	0.485434	1.216599	0.002901	6.777361	120.393203	120.392313	110.136835	110.136835	110.136835	110.136835	120.392313	10.255478	-0.000000
7.236492	0.822041	0.047098	0.000271	0.009781	0.514438	2.037180	0.004561	0.485562	1.216547	0.002902	6.777959	120.448304	120.447413	110.186681	110.186681	110.186681	110.186681	120.447413	10.260733	-0.000000
7.242712	0.821444	0.047098	0.000270	0.009786	0.514311	2.037098	0.004563	0.485689	1.216495	0.002902	6.778556	120.503362	120.502472	110.236488	110.236488	110.236488	110.236488	120.502472	10.265983	-0.000000
7.248931	0.820848	0.047098	0.000270	0.009791	0.514183	2.037016	0.004564	0.485817	1.216443	0.002902	6.779152	120.558379	120.557488	110.286257	110.286257	110.286257	110.286257	120.557488	10.271231	-0.000000
7.255151	0.820253	0.047098	0.000270	0.009796	0.514056	2.036935	0.004566	0.485944	1.216391	0.002902	6.779747	120.613353	120.612462	110.335987	110.335987	110.335987	110.335987	120.612462	10.276475	-0.000000
7.261371	0.819658	0.047097	0.000270	0.009801	0.513929	2.036853	0.004568	0.486071	1.216339	0.002903	6.780342	120.668285	120.667394	110.385679	110.385679	110.385679	110.385679	120.667394	10.281715	-0.000000
7.267591	0.819065	0.047097	0.000270	0.009806	0.513802	2.036771	0.004569	0.486198	1.216287	0.002903	6.780935	120.723176	120.722285	110.435332	110.435332	110.435332	110.435332	120.722285	10.286952	-0.000000
7.273811	0.818473	0.047097	0.000270	0.009811	0.513675	2.036690	0.004571	0.486325	1.216236	0.002903	6.781527	120.778024	120.777133	110.484947	110.484947	110.484947	110.484947	120.777133	10.292186	-0.000000
7.280031	0.817881	0.047096	0.000270	0.009817	0.513549	2.036609	0.004573	0.486451	1.216184	0.002904	6.782119	120.832831	120.831939	110.534523	110.534523	110.534523	110.534523	120.831939	10.297416	-0.000000
7.286251	0.817291	0.047096	0.000270	0.009822	0.513422	2.036527	0.004574	0.486578	1.216133	0.002904	6.782709	120.887596	120.886704	110.584061	110.584061	110.584061	110.584061	120.886704	10.302643	-0.000000
7.292472	0.816701	0.047096	0.000270	0.009827	0.513296	2.036446	0.004576	0.486704	1.216081	0.002904	6.783299	120.942319	120.941427	110.633560	110.633560	110.633560	110.633560	120.941427	10.307866	-0.000000
7.298692	0.816113	0.047096	0.000270	0.009832	0.513169	2.036365	0.004577	0.486831	1.216030	0.002904	6.783887	120.997000	120.996108	110.683022	110.683022	110.683022	110.683022	120.996108	10.313086	-0.000000
7.304913	0.815525	0.047095	0.000270	0.009837	0.513043	2.036284	0.004579	0.486957	1.215978	0.002905	6.784475	121.051640	121.050747	110.732445	110.732445	110.732445	110.732445	121.050747	10.318302	-0.000000
7.311133	0.814938	0.047095	0.000270	0.009842	0.512918	2.036203	0.004581	0.487082	1.215927	0.002905	6.785062	121.106238	121.105345	110.781829	110.781829	110.781829	110.781829	121.105345	10.323515	-0.000000
7.317354	0.814352	0.047095	0.000270	0.009847	0.512792	2.036122	0.004582	0.487208	1.215875	0.002905	6.785648	121.160794	121.159901	110.831176	110.831176	110.831176	110.831176	121.159901	10.328725	-0.000000
7.323575	0.813767	0.047094	0.000270	0.009852	0.512666	2.036041	0.004584	0.487334	1.215824	0.002906	6.786233	121.215309	121.214415	110.880485	110.880485	110.880485	110.880485	121.214415	10.333931	-0.000000
7.329796	0.813183	0.047094	0.000270	0.009857	0.512541	2.035961	0.004586	0.487459	1.215773	0.002906	6.786817	121.269782	121.268889	110.929755	110.929755	110.929755	110.929755	121.268889	10.339134	-0.000000
7.336017	0.812600	0.047094	0.000270	0.009862	0.512415	2.035880	0.004587	0.487585	1.215722	0.002906	6.787400	121.324214	121.323320	110.978987	110.978987	110.978987	110.978987	121.323320	10.344333	-0.000000
7.342238	0.812018	0.047094	0.000270	0.009867	0.512290	2.035800	0.004589	0.487710	1.215671	0.002906	6.787982	121.378605	121.377711	111.028182	111.028182	111.028182	111.028182	121.377711	10.349529	-0.000000
7.348459	0.811437	0.047093	0.000270	0.009872	0.512165	2.035719	0.004590	0.487835	1.215620	0.002907	6.788563	121.432954	121.432060	111.077338	111.077338	111.077338	111.077338	121.432060	10.354721	-0.000000
7.354680	0.810856	0.047093	0.000270	0.009877	0.512040	2.035639	0.004592	0.487960	1.215569	0.002907	6.789144	121.487262	121.486367	111.126457	111.126457	111.126457	111.126457	121.486367	10.359910	-0.000000
7.360901	0.810277	0.047093	0.000270	0.009882	0.511915	2.035559	0.004594	0.488085	1.215518	0.002907	6.789723	121.541529	121.540634	111.175538	111.175538	111.175538	111.175538	121.540634	10.365096	-0.000000
7.367123	0.809698	0.047093	0.000270	0.009887	0.511791	2.035479	0.004595	0.488209	1.215467	0.002907	6.790302	121.595754	121.594859	111.224581	111.224581	111.224581	111.224581	121.594859	10.370278	-0.000000
7.373344	0.809120	0.047092	0.000270	0.009892	0.511666	2.035399	0.004597	0.488334	1.215416	0.002908	6.790880	121.649938	121.649043	111.273586	111.273586	111.273586	111.273586	121.649043	10.375457	-0.000000
7.379566	0.808543	0.047092	0.000270	0.009897	0.511542	2.035319	0.004598	0.488458	1.215366	0.002908	6.791457	121.704082	121.703186	111.322553	111.322553	111.322553	111.322553	121.703186	10.380632	-0.000000
7.385787	0.807967	0.047092	0.000270	0.009902	0.511418	2.035239	0.004600	0.488582	1.215315	0.002908	6.792033	121.758184	121.757288	111.371483	111.371483	111.371483	111.371483	121.757288	10.385804	-0.000000
7.392009	0.807392	0.047091	0.000270	0.009907	0.511294	2.035159	0.004602	0.488706	1.215264	0.002909	6.792608	121.812245	121.811348	111.420375	111.420375	111.420375	111.420375	121.811348	10.390973	-0.000000
7.398231	0.806818	0.047091	0.000270	0.009912	0.511170	2.035080	0.004603	0.488830	1.215214	0.002909	6.793182	121.866265	121.865368	111.469230	111.469230	111.469230	111.469230	121.865368	10.396138	-0.000000
7.404453	0.806245	0.047091	0.000270	0.009917	0.511046	2.035000	0.004605	0.488954	1.215163	0.002909	6.793755	121.920244	121.919347	111.518047	111.518047	111.518047	111.518047	121.919347	10.401300	-0.000000
7.410675	0.805672	0.047091	0.000270	0.009922	0.510922	2.034921	0.004606	0.489078	1.215113	0.002909	6.794328	121.974182	121.973285	111.566827	111.566827	111.566827	111.566827	121.973285	10.406459	-0.000000
7.416897	0.805101	0.047090	0.000270	0.009927	0.510799	2.034841	0.004608	0.489201	1.215062	0.002910	6.794899	122.028080	122.027183	111.615569	111.615569	111.615569	111.615569	122.027183	10.411614	-0.000000
7.423119	0.804530	0.047090	0.000270	0.009932	0.510675	2.034762	0.004610	0.489325	1.215012	0.002910	6.795470	122.081937	122.081039	111.664274	111.664274	111.664274	111.664274	122.081039	10.416765	-0.000000
7.429342	0.803960	0.047090	0.000270	0.009937	0.510552	2.034683	0.004611	0.489448	1.214962	0.002910	6.796040	122.135753	122.134855	111.712941	111.712941	111.712941	111.712941	122.134855	10.421914	-0.000000
7.435564	0.803391	0.047089	0.000270	0.009942	0.510429	2.034604	0.004613	0.489571	1.214912	0.002911	6.796609	122.189528	122.188630	111.761571	111.761571	111.761571	111.761571	122.188630	10.427059	-0.000000
7.441786	0.802823	0.047089	0.000270	0.009947	0.510306	2.034525	0.004614	0.489694	1.214861	0.002911	6.797177	122.243263	122.242364	111.810164	111.810164	111.810164	111.810164	122.242364	10.432201	-0.000000
7.448009	0.802256	0.047089	0.000270	0.009952	0.510183	2.034446	0.004616	0.489817	1.214811	0.002911	6.797744	122.296957	122.296058	111.858719	111.858719	111.858719	111.858719	122.296058	10.437339	-0.000000
7.454231	0.801690	0.047089	0.000270	0.009957	0.510061	2.034367	0.004617	0.489939	1.214761	0.002911	6.798310	122.350610	122.349711	111.907238	111.907238	111.907238	111.907238	122.349711	10.442474	-0.000000
7.460454	0.801125	0.047088	0.000270	0.009962	0.509938	2.034288	0.004619	0.490062	1.214711	0.002912	6.798875	122.404223	122.403324	111.955719	111.955719	111.955719	111.955719	122.403324	10.447605	-0.000000
7.466677	0.800560	0.047088	0.000270	0.009967	0.509816	2.034210	0.004621	0.490184	1.214661	0.002912	6.799440	122.457796	122.456897	112.004163	112.004163	112.004163	112.004163	122.456897	10.452734	-0.000000
7.472900	0.799996	0.047088	0.000269	0.009972	0.509694	2.034131	0.004622	0.490306	1.214611	0.002912	6.800004	122.511328	122.510428	112.052570	112.052570	112.052570	112.052570	122.510428	10.457858	-0.000000
7.479123	0.799433	0.047088	0.000269	0.009977	0.509572	2.034052	0.004624	0.490428	1.214562	0.002912	6.800567	122.564820	122.563920	112.100940	112.100940	112.100940	112.100940	122.563920	10.462980	-0.000000
7.485346	0.798871	0.047087	0.000269	0.009982	0.509450	2.033974	0.004625	0.490550	1.214512	0.002913	6.801129	122.618271	122.617371	112.149273	112.149273	112.149273	112.149273	122.617371	10.468098	-0.000000
7.491569	0.798310	0.047087	0.000269	0.009986	0.509328	2.033896	0.004627	0.490672	1.214462	0.002913	6.801690	122.671682	122.670782	112.197569	112.197569	112.197569	112.197569	122.670782	10.473213	-0.000000
7.497792	0.797750	0.047087	0.000269	0.009991	0.509206	2.033817	0.004629	0.490794	1.214412	0.002913	6.802250	122.725053	122.724153	112.245828	112.245828	112.245828	112.245828	122.724153	10.478325	-0.000000
7.504015	0.797191	0.047086	0.000269	0.009996	0.509084	2.033739	0.004630	0.490916	1.214363	0.002914	6.802809	122.778384	122.777484	112.294051	112.294051	112.294051	112.294051	122.777484	10.483433	-0.000000
7.510239	0.796632	0.047086	0.000269	0.010001	0.508963	2.033661	0.004632	0.491037	1.214313	0.002914	6.803368	122.831675	122.830774	112.342236	112.342236	112.342236	112.342236	122.830774	10.488538	-0.000000
7.516462	0.796074	0.047086	0.000269	0.010006	0.508842	2.033583	0.004633	0.491158	1.214264	0.002914	6.803926	122.884926	122.884024	112.390385	112.390385	112.390385	112.390385	122.884024	10.493639	-0.000000
7.522685	0.795518	0.047086	0.000269	0.010011	0.508721	2.033505	0.004635	0.491279	1.214214	0.002914	6.804482	122.938136	122.937235	112.438497	112.438497	112.438497	112.438497	122.937235	10.498738	-0.000000
7.528909	0.794962	0.047085	0.000269	0.010016	0.508600	2.033428	0.004636	0.491400	1.214165	0.002915	6.805038	122.991307	122.990405	112.486573	112.486573	112.486573	112.486573	122.990405	10.503833	-0.000000
7.535133	0.794406	0.047085	0.000269	0.010021	0.508479	2.033350	0.004638	0.491521	1.214116	0.002915	6.805594	123.044437	123.043536	112.534611	112.534611	112.534611	112.534611	123.043536	10.508924	-0.000000
7.541356	0.793852	0.047085	0.000269	0.010026	0.508358	2.033272	0.004639	0.491642	1.214066	0.002915	6.806148	123.097528	123.096626	112.582614	112.582614	112.582614	112.582614	123.096626	10.514013	-0.000000
7.547580	0.793299	0.047085	0.000269	0.010031	0.508237	2.033195	0.004641	0.491763	1.214017	0.002915	6.806701	123.150579	123.149677	112.630579	112.630579	112.630579	112.630579	123.149677	10.519098	-0.000000
7.553804	0.792746	0.047084	0.000269	0.010036	0.508117	2.033117	0.004643	0.491883	1.213968	0.002916	6.807254	123.203590	123.202688	112.678508	112.678508	112.678508	112.678508	123.202688	10.524179	-0.000000
7.560028	0.792194	0.047084	0.000269	0.010041	0.507997	2.033040	0.004644	0.492003	1.213919	0.002916	6.807806	123.256561	123.255659	112.726401	112.726401	112.726401	112.726401	123.255659	10.529258	-0.000000
7.566252	0.791643	0.047084	0.000269	0.010046	0.507876	2.032963	0.004646	0.492124	1.213870	0.002916	6.808357	123.309493	123.308590	112.774257	112.774257	112.774257	112.774257	123.308590	10.534333	-0.000000
7.572476	0.791093	0.047084	0.000269	0.010050	0.507756	2.032885	0.004647	0.492244	1.213821	0.002916	6.808907	123.362385	123.361482	112.822077	112.822077	112.822077	112.822077	123.361482	10.539405	-0.000000
7.578700	0.790544	0.047083	0.000269	0.010055	0.507636	2.032808	0.004649	0.492364	1.213772	0.002917	6.809456	123.415237	123.414334	112.869861	112.869861	112.869861	112.869861	123.414334	10.544473	-0.000000
7.584925	0.789995	0.047083	0.000269	0.010060	0.507517	2.032731	0.004650	0.492483	1.213723	0.002917	6.810005	123.468050	123.467146	112.917608	112.917608	112.917608	112.917608	123.467146	10.549538	-0.000000
7.591149	0.789448	0.047083	0.000269	0.010065	0.507397	2.032654	0.004652	0.492603	1.213674	0.002917	6.810552	123.520823	123.519919	112.965319	112.965319	112.965319	112.965319	123.519919	10.554600	-0.000000
7.597374	0.788901	0.047082	0.000269	0.010070	0.507277	2.032577	0.004653	0.492723	1.213625	0.002918	6.811099	123.573557	123.572653	113.012994	113.012994	113.012994	113.012994	123.572653	10.559659	-0.000000
7.603598	0.788355	0.047082	0.000269	0.010075	0.507158	2.032501	0.004655	0.492842	1.213576	0.002918	6.811645	123.626251	123.625347	113.060632	113.060632	113.060632	113.060632	123.625347	10.564714	-0.000000
7.609823	0.787810	0.047082	0.000269	0.010080	0.507039	2.032424	0.004657	0.492961	1.213528	0.002918	6.812190	123.678906	123.678001	113.108235	113.108235	113.108235	113.108235	123.678001	10.569767	-0.000000
7.616047	0.787265	0.047082	0.000269	0.010085	0.506920	2.032347	0.004658	0.493080	1.213479	0.002918	6.812735	123.731521	123.730617	113.155801	113.155801	113.155801	113.155801	123.730617	10.574815	-0.000000
7.622272	0.786722	0.047081	0.000269	0.010090	0.506801	2.032271	0.004660	0.493199	1.213430	0.002919	6.813278	123.784098	123.783193	113.203332	113.203332	113.203332	113.203332	123.783193	10.579861	-0.000000
7.628497	0.786179	0.047081	0.000269	0.010094	0.506682	2.032194	0.004661	0.493318	1.213382	0.002919	6.813821	123.836635	123.835729	113.250826	113.250826	113.250826	113.250826	123.835729	10.584903	-0.000000
7.634722	0.785637	0.047081	0.000269	0.010099	0.506563	2.032118	0.004663	0.493437	1.213333	0.002919	6.814363	123.889132	123.888227	113.298284	113.298284	113.298284	113.298284	123.888227	10.589943	-0.000000
7.640947	0.785096	0.047081	0.000269	0.010104	0.506445	2.032042	0.004664	0.493555	1.213285	0.002919	6.814904	123.941591	123.940685	113.345707	113.345707	113.345707	113.345707	123.940685	10.594978	-0.000000
7.647172	0.784556	0.047080	0.000269	0.010109	0.506326	2.031966	0.004666	0.493674	1.213236	0.002920	6.815444	123.994010	123.993104	113.393093	113.393093	113.393093	113.393093	123.993104	10.600011	-0.000000
7.653397	0.784016	0.047080	0.000269	0.010114	0.506208	2.031889	0.004667	0.493792	1.213188	0.002920	6.815984	124.046391	124.045484	113.440444	113.440444	113.440444	113.440444	124.045484	10.605040	-0.000000
7.659622	0.783478	0.047080	0.000269	0.010119	0.506090	2.031813	0.004669	0.493910	1.213140	0.002920	6.816522	124.098732	124.097825	113.487759	113.487759	113.487759	113.487759	124.097825	10.610066	-0.000000
7.665847	0.782940	0.047080	0.000269	0.010124	0.505971	2.031738	0.004670	0.494029	1.213092	0.002920	6.817060	124.151034	124.150127	113.535038	113.535038	113.535038	113.535038	124.150127	10.615089	-0.000000
7.672073	0.782403	0.047079	0.000269	0.010129	0.505854	2.031662	0.004672	0.494146	1.213043	0.002921	6.817597	124.203297	124.202391	113.582282	113.582282	113.582282	113.582282	124.202391	10.620109	-0.000000
7.678298	0.781867	0.047079	0.000269	0.010133	0.505736	2.031586	0.004673	0.494264	1.212995	0.002921	6.818133	124.255522	124.254615	113.629490	113.629490	113.629490	113.629490	124.254615	10.625125	-0.000000
7.684523	0.781331	0.047079	0.000269	0.010138	0.505618	2.031510	0.004675	0.494382	1.212947	0.002921	6.818669	124.307707	124.306800	113.676662	113.676662	113.676662	113.676662	124.306800	10.630138	-0.000000
7.690749	0.780796	0.047078	0.000269	0.010143	0.505500	2.031435	0.004677	0.494500	1.212899	0.002922	6.819204	124.359854	124.358947	113.723799	113.723799	113.723799	113.723799	124.358947	10.635148	-0.000000
7.696975	0.780263	0.047078	0.000269	0.010148	0.505383	2.031359	0.004678	0.494617	1.212851	0.002922	6.819737	124.411962	124.411054	113.770900	113.770900	113.770900	113.770900	124.411054	10.640155	-0.000000
7.703200	0.779730	0.047078	0.000269	0.010153	0.505266	2.031284	0.004680	0.494734	1.212803	0.002922	6.820270	124.464031	124.463123	113.817965	113.817965	113.817965	113.817965	124.463123	10.645158	-0.000000
7.709426	0.779197	0.047078	0.000268	0.010158	0.505149	2.031208	0.004681	0.494851	1.212755	0.002922	6.820803	124.516062	124.515154	113.864995	113.864995	113.864995	113.864995	124.515154	10.650158	-0.000000
7.715652	0.778666	0.047077	0.000268	0.010162	0.505032	2.031133	0.004683	0.494968	1.212708	0.002923	6.821334	124.568054	124.567145	113.911990	113.911990	113.911990	113.911990	124.567145	10.655155	-0.000000
7.721878	0.778135	0.047077	0.000268	0.010167	0.504915	2.031058	0.004684	0.495085	1.212660	0.002923	6.821865	124.620007	124.619099	113.958949	113.958949	113.958949	113.958949	124.619099	10.660149	-0.000000
7.728104	0.777605	0.047077	0.000268	0.010172	0.504798	2.030983	0.004686	0.495202	1.212612	0.002923	6.822395	124.671922	124.671013	114.005873	114.005873	114.005873	114.005873	124.671013	10.665140	-0.000000
7.734330	0.777076	0.047077	0.000268	0.010177	0.504681	2.030908	0.004687	0.495319	1.212564	0.002923	6.822924	124.723798	124.722889	114.052762	114.052762	114.052762	114.052762	124.722889	10.670127	-0.000000
7.740556	0.776548	0.047076	0.000268	0.010182	0.504565	2.030833	0.004689	0.495435	1.212517	0.002924	6.823452	124.775636	124.774727	114.099615	114.099615	114.099615	114.099615	124.774727	10.675111	-0.000000
7.746782	0.776020	0.047076	0.000268	0.010187	0.504448	2.030758	0.004690	0.495552	1.212469	0.002924	6.823980	124.827435	124.826526	114.146434	114.146434	114.146434	114.146434	124.826526	10.680092	-0.000000
7.753008	0.775494	0.047076	0.000268	0.010191	0.504332	2.030683	0.004692	0.495668	1.212422	0.002924	6.824506	124.879196	124.878287	114.193217	114.193217	114.193217	114.193217	124.878287	10.685070	-0.000000
7.759235	0.774968	0.047076	0.000268	0.010196	0.504216	2.030608	0.004693	0.495784	1.212374	0.002924	6.825032	124.930919	124.930009	114.239964	114.239964	114.239964	114.239964	124.930009	10.690045	-0.000000
7.765461	0.774442	0.047075	0.000268	0.010201	0.504100	2.030534	0.004695	0.495900	1.212327	0.002925	6.825558	124.982603	124.981693	114.286677	114.286677	114.286677	114.286677	124.981693	10.695016	-0.000000
7.771688	0.773918	0.047075	0.000268	0.010206	0.503984	2.030459	0.004696	0.496016	1.212280	0.002925	6.826082	125.034250	125.033339	114.333355	114.333355	114.333355	114.333355	125.033339	10.699984	-0.000000
7.777914	0.773394	0.047075	0.000268	0.010211	0.503868	2.030385	0.004698	0.496132	1.212232	0.002925	6.826606	125.085857	125.084947	114.379998	114.379998	114.379998	114.379998	125.084947	10.704949	-0.000000
7.784141	0.772872	0.047074	0.000268	0.010215	0.503753	2.030310	0.004699	0.496247	1.212185	0.002926	6.827128	125.137427	125.136516	114.426605	114.426605	114.426605	114.426605	125.136516	10.709911	-0.000000
7.790367	0.772349	0.047074	0.000268	0.010220	0.503637	2.030236	0.004701	0.496363	1.212138	0.002926	6.827651	125.188959	125.188048	114.473178	114.473178	114.473178	114.473178	125.188048	10.714870	-0.000000
7.796594	0.771828	0.047074	0.000268	0.010225	0.503522	2.030162	0.004702	0.496478	1.212091	0.002926	6.828172	125.240452	125.239541	114.519716	114.519716	114.519716	114.519716	125.239541	10.719825	-0.000000
7.802821	0.771308	0.047074	0.000268	0.010230	0.503407	2.030088	0.004704	0.496593	1.212043	0.002926	6.828692	125.291908	125.290996	114.566219	114.566219	114.566219	114.566219	125.290996	10.724777	-0.000000
7.809048	0.770788	0.047073	0.000268	0.010235	0.503292	2.030014	0.004705	0.496708	1.211996	0.002927	6.829212	125.343326	125.342414	114.612687	114.612687	114.612687	114.612687	125.342414	10.729726	-0.000000
7.815275	0.770269	0.047073	0.000268	0.010239	0.503177	2.029940	0.004707	0.496823	1.211949	0.002927	6.829731	125.394705	125.393793	114.659121	114.659121	114.659121	114.659121	125.393793	10.734672	-0.000000
7.821502	0.769750	0.047073	0.000268	0.010244	0.503062	2.029866	0.004708	0.496938	1.211902	0.002927	6.830250	125.446047	125.445135	114.705520	114.705520	114.705520	114.705520	125.445135	10.739615	-0.000000
7.827729	0.769233	0.047073	0.000268	0.010249	0.502947	2.029792	0.004710	0.497053	1.211856	0.002927	6.830767	125.497351	125.496438	114.751884	114.751884	114.751884	114.751884	125.496438	10.744555	-0.000000
7.833956	0.768716	0.047072	0.000268	0.010254	0.502832	2.029718	0.004711	0.497168	1.211809	0.002928	6.831284	125.548617	125.547704	114.798213	114.798213	114.798213	114.798213	125.547704	10.749491	-0.000000
7.840183	0.768200	0.047072	0.000268	0.010259	0.502718	2.029645	0.004713	0.497282	1.211762	0.002928	6.831800	125.599845	125.598932	114.844508	114.844508	114.844508	114.844508	125.598932	10.754424	-0.000000
7.846410	0.767685	0.047072	0.000268	0.010263	0.502604	2.029571	0.004714	0.497396	1.211715	0.002928	6.832315	125.651036	125.650122	114.890768	114.890768	114.890768	114.890768	125.650122	10.759355	-0.000000
7.852638	0.767171	0.047072	0.000268	0.010268	0.502489	2.029498	0.004716	0.497511	1.211668	0.002928	6.832829	125.702188	125.701275	114.936993	114.936993	114.936993	114.936993	125.701275	10.764282	-0.000000
7.858865	0.766657	0.047071	0.000268	0.010273	0.502375	2.029424	0.004717	0.497625	1.211622	0.002929	6.833343	125.753304	125.752390	114.983185	114.983185	114.983185	114.983185	125.752390	10.769206	-0.000000
7.865093	0.766144	0.047071	0.000268	0.010278	0.502261	2.029351	0.004719	0.497739	1.211575	0.002929	6.833856	125.804381	125.803467	115.029341	115.029341	115.029341	115.029341	125.803467	10.774126	-0.000000
7.871320	0.765632	0.047071	0.000268	0.010282	0.502147	2.029278	0.004720	0.497853	1.211529	0.002929	6.834368	125.855421	125.854507	115.075464	115.075464	115.075464	115.075464	125.854507	10.779044	-0.000000
7.877548	0.765120	0.047071	0.000268	0.010287	0.502034	2.029204	0.004722	0.497966	1.211482	0.002929	6.834880	125.906424	125.905510	115.121551	115.121551	115.121551	115.121551	125.905510	10.783958	-0.000000
7.883775	0.764609	0.047070	0.000268	0.010292	0.501920	2.029131	0.004723	0.498080	1.211436	0.002930	6.835391	125.957389	125.956474	115.167605	115.167605	115.167605	115.167605	125.956474	10.788870	-0.000000
7.890003	0.764100	0.047070	0.000268	0.010297	0.501807	2.029058	0.004725	0.498193	1.211389	0.002930	6.835900	126.008317	126.007402	115.213624	115.213624	115.213624	115.213624	126.007402	10.793778	-0.000000
7.896231	0.763590	0.047070	0.000268	0.010301	0.501693	2.028985	0.004726	0.498307	1.211343	0.002930	6.836410	126.059207	126.058292	115.259609	115.259609	115.259609	115.259609	126.058292	10.798683	-0.000000
7.902459	0.763082	0.047070	0.000268	0.010306	0.501580	2.028912	0.004728	0.498420	1.211297	0.002930	6.836918	126.110060	126.109145	115.305560	115.305560	115.305560	115.305560	126.109145	10.803585	-0.000000
7.908687	0.762574	0.047069	0.000268	0.010311	0.501467	2.028840	0.004729	0.498533	1.211250	0.002931	6.837426	126.160875	126.159960	115.351477	115.351477	115.351477	115.351477	126.159960	10.808483	-0.000000
7.914915	0.762067	0.047069	0.000268	0.010316	0.501354	2.028767	0.004731	0.498646	1.211204	0.002931	6.837933	126.211654	126.210738	115.397359	115.397359	115.397359	115.397359	126.210738	10.813379	-0.000000
7.921143	0.761561	0.047069	0.000268	0.010320	0.501241	2.028694	0.004732	0.498759	1.211158	0.002931	6.838439	126.262395	126.261479	115.443207	115.443207	115.443207	115.443207	126.261479	10.818272	-0.000000
7.927371	0.761055	0.047069	0.000268	0.010325	0.501128	2.028622	0.004734	0.498872	1.211112	0.002931	6.838945	126.313099	126.312183	115.489022	115.489022	115.489022	115.489022	126.312183	10.823161	-0.000000
7.933599	0.760550	0.047068	0.000268	0.010330	0.501016	2.028549	0.004735	0.498984	1.211066	0.002932	6.839450	126.363765	126.362849	115.534802	115.534802	115.534802	115.534802	126.362849	10.828048	-0.000000
7.939827	0.760046	0.047068	0.000268	0.010335	0.500903	2.028477	0.004736	0.499097	1.211020	0.002932	6.839954	126.414395	126.413479	115.580548	115.580548	115.580548	115.580548	126.413479	10.832931	-0.000000
7.946056	0.759543	0.047068	0.000268	0.010339	0.500791	2.028405	0.004738	0.499209	1.210974	0.002932	6.840457	126.464988	126.464071	115.626260	115.626260	115.626260	115.626260	126.464071	10.837811	-0.000000
7.952284	0.759040	0.047067	0.000268	0.010344	0.500678	2.028332	0.004739	0.499322	1.210928	0.002933	6.840960	126.515544	126.514627	115.671939	115.671939	115.671939	115.671939	126.514627	10.842688	-0.000000
7.958512	0.758539	0.047067	0.000267	0.010349	0.500566	2.028260	0.004741	0.499434	1.210882	0.002933	6.841461	126.566062	126.565145	115.717583	115.717583	115.717583	115.717583	126.565145	10.847562	-0.000000
7.964741	0.758037	0.047067	0.000267	0.010353	0.500454	2.028188	0.004742	0.499546	1.210836	0.002933	6.841963	126.616544	126.615627	115.763194	115.763194	115.763194	115.763194	126.615627	10.852433	-0.000000
7.970969	0.757537	0.047067	0.000267	0.010358	0.500342	2.028116	0.004744	0.499658	1.210790	0.002933	6.842463	126.666989	126.666071	115.808771	115.808771	115.808771	115.808771	126.666071	10.857301	-0.000000
7.977198	0.757037	0.047066	0.000267	0.010363	0.500231	2.028044	0.004745	0.499769	1.210745	0.002934	6.842963	126.717397	126.716479	115.854314	115.854314	115.854314	115.854314	126.716479	10.862165	-0.000000
7.983427	0.756538	0.047066	0.000267	0.010368	0.500119	2.027972	0.004747	0.499881	1.210699	0.002934	6.843462	126.767768	126.766850	115.899823	115.899823	115.899823	115.899823	126.766850	10.867027	-0.000000
7.989655	0.756040	0.047066	0.000267	0.010372	0.500007	2.027900	0.004748	0.499993	1.210653	0.002934	6.843960	126.818103	126.817185	115.945299	115.945299	115.945299	115.945299	126.817185	10.871885	0.000000
7.995884	0.755542	0.047066	0.000267	0.010377	0.499896	2.027829	0.004750	0.500104	1.210608	0.002934	6.844458	126.868400	126.867482	115.990741	115.990741	115.990741	115.990741	126.867482	10.876741	-0.000000
8.002113	0.755046	0.047065	0.000267	0.010382	0.499785	2.027757	0.004751	0.500215	1.210562	0.002935	6.844954	126.918662	126.917743	116.036150	116.036150	116.036150	116.036150	126.917743	10.881593	-0.000000
8.008342	0.754549	0.047065	0.000267	0.010386	0.499674	2.027685	0.004753	0.500326	1.210517	0.002935	6.845451	126.968886	126.967967	116.081525	116.081525	116.081525	116.081525	126.967967	10.886442	-0.000000
8.014571	0.754054	0.047065	0.000267	0.010391	0.499562	2.027614	0.004754	0.500438	1.210471	0.002935	6.845946	127.019074	127.018155	116.126866	116.126866	116.126866	116.126866	127.018155	10.891289	0.000000
8.020800	0.753559	0.047065	0.000267	0.010396	0.499452	2.027543	0.004755	0.500548	1.210426	0.002935	6.846441	127.069225	127.068306	116.172174	116.172174	116.172174	116.172174	127.068306	10.896132	-0.000000
8.027029	0.753065	0.047064	0.000267	0.010400	0.499341	2.027471	0.004757	0.500659	1.210380	0.002936	6.846935	127.119340	127.118421	116.217449	116.217449	116.217449	116.217449	127.118421	10.900972	-0.000000
8.033258	0.752572	0.047064	0.000267	0.010405	0.499230	2.027400	0.004758	0.500770	1.210335	0.002936	6.847428	127.169418	127.168499	116.262690	116.262690	116.262690	116.262690	127.168499	10.905809	-0.000000
8.039487	0.752080	0.047064	0.000267	0.010410	0.499119	2.027329	0.004760	0.500881	1.210290	0.002936	6.847920	127.219460	127.218540	116.307898	116.307898	116.307898	116.307898	127.218540	10.910643	-0.000000
8.045717	0.751588	0.047064	0.000267	0.010415	0.499009	2.027258	0.004761	0.500991	1.210245	0.002936	6.848412	127.269466	127.268546	116.353072	116.353072	116.353072	116.353072	127.268546	10.915474	-0.000000
8.051946	0.751097	0.047063	0.000267	0.010419	0.498899	2.027187	0.004763	0.501101	1.210200	0.002937	6.848903	127.319435	127.318515	116.398213	116.398213	116.398213	116.398213	127.318515	10.920302	-0.000000
8.058175	0.750606	0.047063	0.000267	0.010424	0.498788	2.027116	0.004764	0.501212	1.210154	0.002937	6.849394	127.369368	127.368447	116.443321	116.443321	116.443321	116.443321	127.368447	10.925127	-0.000000
8.064405	0.750116	0.047063	0.000267	0.010429	0.498678	2.027045	0.004766	0.501322	1.210109	0.002937	6.849884	127.419264	127.418344	116.488396	116.488396	116.488396	116.488396	127.418344	10.929948	-0.000000
8.070634	0.749627	0.047063	0.000267	0.010433	0.498568	2.026974	0.004767	0.501432	1.210064	0.002937	6.850373	127.469125	127.468204	116.533437	116.533437	116.533437	116.533437	127.468204	10.934767	-0.000000
8.076864	0.749139	0.047062	0.000267	0.010438	0.498458	2.026903	0.004769	0.501542	1.210019	0.002938	6.850861	127.518949	127.518028	116.578445	116.578445	116.578445	116.578445	127.518028	10.939583	-0.000000
8.083093	0.748651	0.047062	0.000267	0.010443	0.498349	2.026833	0.004770	0.501651	1.209974	0.002938	6.851349	127.568737	127.567816	116.623420	116.623420	116.623420	116.623420	127.567816	10.944395	-0.000000
8.089323	0.748164	0.047062	0.000267	0.010447	0.498239	2.026762	0.004771	0.501761	1.209930	0.002938	6.851836	127.618489	127.617568	116.668363	116.668363	116.668363	116.668363	127.617568	10.949205	-0.000000
8.095553	0.747678	0.047062	0.000267	0.010452	0.498130	2.026692	0.004773	0.501870	1.209885	0.002938	6.852322	127.668205	127.667283	116.713272	116.713272	116.713272	116.713272	127.667283	10.954012	-0.000000
8.101782	0.747193	0.047061	0.000267	0.010456	0.498020	2.026621	0.004774	0.501980	1.209840	0.002939	6.852807	127.717885	127.716963	116.758148	116.758148	116.758148	116.758148	127.716963	10.958815	-0.000000
8.108012	0.746708	0.047061	0.000267	0.010461	0.497911	2.026551	0.004776	0.502089	1.209795	0.002939	6.853292	127.767529	127.766607	116.802991	116.802991	116.802991	116.802991	127.766607	10.963616	-0.000000
8.114242	0.746223	0.047061	0.000267	0.010466	0.497802	2.026481	0.004777	0.502198	1.209750	0.002939	6.853777	127.817137	127.816214	116.847801	116.847801	116.847801	116.847801	127.816214	10.968413	-0.000000
8.120472	0.745740	0.047061	0.000267	0.010470	0.497693	2.026410	0.004779	0.502307	1.209706	0.002939	6.854260	127.866709	127.865786	116.892578	116.892578	116.892578	116.892578	127.865786	10.973208	-0.000000
8.126702	0.745257	0.047060	0.000267	0.010475	0.497584	2.026340	0.004780	0.502416	1.209661	0.002940	6.854743	127.916245	127.915322	116.937323	116.937323	116.937323	116.937323	127.915322	10.977999	-0.000000
8.132932	0.744775	0.047060	0.000267	0.010480	0.497475	2.026270	0.004781	0.502525	1.209617	0.002940	6.855225	127.965745	127.964822	116.982035	116.982035	116.982035	116.982035	127.964822	10.982788	-0.000000
8.139162	0.744294	0.047060	0.000267	0.010484	0.497366	2.026200	0.004783	0.502634	1.209572	0.002940	6.855706	128.015210	128.014287	117.026714	117.026714	117.026714	117.026714	128.014287	10.987573	-0.000000
8.145393	0.743813	0.047060	0.000267	0.010489	0.497258	2.026130	0.004784	0.502742	1.209528	0.002940	6.856187	128.064639	128.063716	117.071360	117.071360	117.071360	117.071360	128.063716	10.992356	-0.000000
8.151623	0.743333	0.047059	0.000267	0.010494	0.497149	2.026060	0.004786	0.502851	1.209483	0.002941	6.856667	128.114032	128.113109	117.115973	117.115973	117.115973	117.115973	128.113109	10.997135	-0.000000
8.157853	0.742853	0.047059	0.000267	0.010498	0.497041	2.025991	0.004787	0.502959	1.209439	0.002941	6.857147	128.163389	128.162466	117.160554	117.160554	117.160554	117.160554	128.162466	11.001912	-0.000000
8.164083	0.742375	0.047059	0.000267	0.010503	0.496932	2.025921	0.004789	0.503068	1.209395	0.002941	6.857625	128.212711	128.211788	117.205102	117.205102	117.205102	117.205102	128.211788	11.006685	-0.000000
8.170314	0.741897	0.047059	0.000267	0.010507	0.496824	2.025851	0.004790	0.503176	1.209350	0.002941	6.858103	128.261998	128.261074	117.249618	117.249618	117.249618	117.249618	128.261074	11.011456	-0.000000
8.176544	0.741419	0.047058	0.000267	0.010512	0.496716	2.025782	0.004791	0.503284	1.209306	0.002942	6.858581	128.311248	128.310324	117.294101	117.294101	117.294101	117.294101	128.310324	11.016223	-0.000000
8.182775	0.740943	0.047058	0.000267	0.010517	0.496608	2.025712	0.004793	0.503392	1.209262	0.002942	6.859057	128.360464	128.359539	117.338552	117.338552	117.338552	117.338552	128.359539	11.020988	-0.000000
8.189005	0.740467	0.047058	0.000267	0.010521	0.496501	2.025643	0.004794	0.503499	1.209218	0.002942	6.859533	128.409644	128.408719	117.382970	117.382970	117.382970	117.382970	128.408719	11.025749	-0.000000
8.195236	0.739991	0.047058	0.000267	0.010526	0.496393	2.025574	0.004796	0.503607	1.209174	0.002942	6.860009	128.458788	128.457863	117.427356	117.427356	117.427356	117.427356	128.457863	11.030508	-0.000000
8.201467	0.739517	0.047057	0.000267	0.010531	0.496285	2.025504	0.004797	0.503715	1.209130	0.002943	6.860483	128.507897	128.506972	117.471709	117.471709	117.471709	117.471709	128.506972	11.035263	-0.000000
8.207697	0.739043	0.047057	0.000266	0.010535	0.496178	2.025435	0.004799	0.503822	1.209086	0.002943	6.860957	128.556971	128.556045	117.516030	117.516030	117.516030	117.516030	128.556045	11.040016	-0.000000
8.213928	0.738569	0.047057	0.000266	0.010540	0.496071	2.025366	0.004800	0.503929	1.209042	0.002943	6.861431	128.606009	128.605084	117.560318	117.560318	117.560318	117.560318	128.605084	11.044765	-0.000000
8.220159	0.738097	0.047057	0.000266	0.010544	0.495963	2.025297	0.004801	0.504037	1.208998	0.002943	6.861903	128.655012	128.654087	117.604575	117.604575	117.604575	117.604575	128.654087	11.049512	-0.000000
8.226390	0.737625	0.047056	0.000266	0.010549	0.495856	2.025228	0.004803	0.504144	1.208954	0.002944	6.862375	128.703980	128.703054	117.648799	117.648799	117.648799	117.648799	128.703054	11.054256	-0.000000
8.232621	0.737153	0.047056	0.000266	0.010554	0.495749	2.025159	0.004804	0.504251	1.208910	0.002944	6.862847	128.752913	128.751987	117.692991	117.692991	117.692991	117.692991	128.751987	11.058996	-0.000000
8.238852	0.736683	0.047056	0.000266	0.010558	0.495642	2.025090	0.004806	0.504358	1.208866	0.002944	6.863317	128.801810	128.800884	117.737150	117.737150	117.737150	117.737150	128.800884	11.063734	-0.000000
8.245083	0.736213	0.047056	0.000266	0.010563	0.495536	2.025021	0.004807	0.504464	1.208823	0.002944	6.863787	128.850673	128.849746	117.781278	117.781278	117.781278	117.781278	128.849746	11.068469	-0.000000
8.251314	0.735743	0.047055	0.000266	0.010567	0.495429	2.024953	0.004808	0.504571	1.208779	0.002945	6.864257	128.899500	128.898574	117.825373	117.825373	117.825373	117.825373	128.898574	11.073201	-0.000000
8.257545	0.735274	0.047055	0.000266	0.010572	0.495322	2.024884	0.004810	0.504678	1.208735	0.002945	6.864726	128.948293	128.947366	117.869436	117.869436	117.869436	117.869436	128.947366	11.077929	-0.000000
8.263776	0.734806	0.047055	0.000266	0.010577	0.495216	2.024816	0.004811	0.504784	1.208692	0.002945	6.865194	128.997050	128.996123	117.913468	117.913468	117.913468	117.913468	128.996123	11.082655	-0.000000
8.270007	0.734339	0.047055	0.000266	0.010581	0.495110	2.024747	0.004813	0.504890	1.208648	0.002945	6.865661	129.045773	129.044845	117.957467	117.957467	117.957467	117.957467	129.044845	11.087378	-0.000000
8.276239	0.733872	0.047054	0.000266	0.010586	0.495004	2.024679	0.004814	0.504996	1.208605	0.002946	6.866128	129.094460	129.093533	118.001434	118.001434	118.001434	118.001434	129.093533	11.092098	-0.000000
8.282470	0.733406	0.047054	0.000266	0.010590	0.494897	2.024610	0.004815	0.505103	1.208561	0.002946	6.866594	129.143113	129.142185	118.045370	118.045370	118.045370	118.045370	129.142185	11.096815	-0.000000
8.288702	0.732941	0.047054	0.000266	0.010595	0.494791	2.024542	0.004817	0.505209	1.208518	0.002946	6.867059	129.191731	129.190803	118.089273	118.089273	118.089273	118.089273	129.190803	11.101529	-0.000000
8.294933	0.732476	0.047054	0.000266	0.010599	0.494686	2.024474	0.004818	0.505314	1.208474	0.002946	6.867524	129.240314	129.239386	118.133145	118.133145	118.133145	118.133145	129.239386	11.106241	-0.000000
8.301165	0.732012	0.047053	0.000266	0.010604	0.494580	2.024406	0.004820	0.505420	1.208431	0.002947	6.867988	129.288862	129.287934	118.176985	118.176985	118.176985	118.176985	129.287934	11.110949	-0.000000
8.307396	0.731548	0.047053	0.000266	0.010608	0.494474	2.024338	0.004821	0.505526	1.208388	0.002947	6.868452	129.337376	129.336447	118.220793	118.220793	118.220793	118.220793	129.336447	11.115654	-0.000000
8.313628	0.731085	0.047053	0.000266	0.010613	0.494369	2.024270	0.004822	0.505631	1.208344	0.002947	6.868915	129.385855	129.384926	118.264569	118.264569	118.264569	118.264569	129.384926	11.120357	-0.000000
8.319859	0.730623	0.047053	0.000266	0.010618	0.494263	2.024202	0.004824	0.505737	1.208301	0.002947	6.869377	129.434299	129.433370	118.308314	118.308314	118.308314	118.308314	129.433370	11.125056	0.000000
8.326091	0.730162	0.047052	0.000266	0.010622	0.494158	2.024134	0.004825	0.505842	1.208258	0.002948	6.869838	129.482709	129.481780	118.352027	118.352027	118.352027	118.352027	129.481780	11.129753	-0.000000
8.332323	0.729701	0.047052	0.000266	0.010627	0.494053	2.024066	0.004827	0.505947	1.208215	0.002948	6.870299	129.531084	129.530154	118.395708	118.395708	118.395708	118.395708	129.530154	11.134446	-0.000000
8.338555	0.729241	0.047052	0.000266	0.010631	0.493948	2.023999	0.004828	0.506052	1.208172	0.002948	6.870759	129.579424	129.578495	118.439358	118.439358	118.439358	118.439358	129.578495	11.139137	-0.000000
8.344786	0.728781	0.047052	0.000266	0.010636	0.493843	2.023931	0.004829	0.506157	1.208129	0.002948	6.871219	129.627730	129.626801	118.482976	118.482976	118.482976	118.482976	129.626801	11.143825	-0.000000
8.351018	0.728322	0.047051	0.000266	0.010640	0.493738	2.023863	0.004831	0.506262	1.208086	0.002949	6.871678	129.676002	129.675072	118.526563	118.526563	118.526563	118.526563	129.675072	11.148510	-0.000000
8.357250	0.727864	0.047051	0.000266	0.010645	0.493633	2.023796	0.004832	0.506367	1.208043	0.002949	6.872136	129.724239	129.723309	118.570118	118.570118	118.570118	118.570118	129.723309	11.153192	-0.000000
8.363482	0.727406	0.047051	0.000266	0.010649	0.493528	2.023729	0.004833	0.506472	1.208000	0.002949	6.872594	129.772442	129.771512	118.613641	118.613641	118.613641	118.613641	129.771512	11.157871	-0.000000
8.369714	0.726949	0.047051	0.000266	0.010654	0.493424	2.023661	0.004835	0.506576	1.207957	0.002949	6.873051	129.820611	129.819681	118.657134	118.657134	118.657134	118.657133	129.819681	11.162547	-0.000000
8.375947	0.726492	0.047050	0.000266	0.010658	0.493319	2.023594	0.004836	0.506681	1.207914	0.002950	6.873508	129.868745	129.867815	118.700594	118.700594	118.700594	118.700594	129.867815	11.167220	-0.000000
8.382179	0.726036	0.047050	0.000266	0.010663	0.493215	2.023527	0.004838	0.506785	1.207872	0.002950	6.873964	129.916845	129.915915	118.744024	118.744024	118.744024	118.744024	129.915915	11.171891	-0.000000
8.388411	0.725581	0.047050	0.000266	0.010668	0.493111	2.023460	0.004839	0.506889	1.207829	0.002950	6.874419	129.964911	129.963980	118.787422	118.787422	118.787422	118.787422	129.963980	11.176558	-0.000000
8.394643	0.725127	0.047050	0.000266	0.010672	0.493007	2.023393	0.004840	0.506993	1.207786	0.002950	6.874873	130.012943	130.012012	118.830789	118.830789	118.830789	118.830789	130.012012	11.181223	-0.000000
8.400875	0.724673	0.047049	0.000266	0.010677	0.492903	2.023326	0.004842	0.507097	1.207744	0.002951	6.875327	130.060940	130.060009	118.874124	118.874124	118.874124	118.874124	130.060009	11.185885	0.000000
8.407108	0.724219	0.047049	0.000266	0.010681	0.492799	2.023259	0.004843	0.507201	1.207701	0.002951	6.875781	130.108904	130.107972	118.917429	118.917429	118.917429	118.917429	130.107972	11.190543	-0.000000
8.413340	0.723767	0.047049	0.000266	0.010686	0.492695	2.023192	0.004845	0.507305	1.207658	0.002951	6.876233	130.156833	130.155901	118.960702	118.960702	118.960702	118.960702	130.155901	11.195199	-0.000000
8.419573	0.723315	0.047049	0.000266	0.010690	0.492591	2.023125	0.004846	0.507409	1.207616	0.002951	6.876685	130.204728	130.203796	119.003944	119.003944	119.003944	119.003944	130.203796	11.199852	-0.000000
8.425805	0.722863	0.047048	0.000266	0.010695	0.492488	2.023058	0.004847	0.507512	1.207573	0.002952	6.877137	130.252590	130.251658	119.047155	119.047155	119.047155	119.047155	130.251658	11.204503	-0.000000
8.432038	0.722412	0.047048	0.000266	0.010699	0.492384	2.022992	0.004849	0.507616	1.207531	0.002952	6.877588	130.300417	130.299485	119.090335	119.090335	119.090335	119.090335	130.299485	11.209150	-0.000000
8.438270	0.721962	0.047048	0.000266	0.010704	0.492281	2.022925	0.004850	0.507719	1.207489	0.002952	6.878038	130.348211	130.347278	119.133484	119.133484	119.133484	119.133484	130.347278	11.213794	-0.000000
8.444503	0.721512	0.047048	0.000266	0.010708	0.492178	2.022858	0.004851	0.507822	1.207446	0.002952	6.878488	130.395970	130.395037	119.176602	119.176602	119.176602	119.176602	130.395037	11.218436	-0.000000
8.450736	0.721063	0.047047	0.000266	0.010713	0.492074	2.022792	0.004853	0.507926	1.207404	0.002953	6.878937	130.443696	130.442763	119.219688	119.219688	119.219688	119.219688	130.442763	11.223075	-0.000000
8.456968	0.720615	0.047047	0.000266	0.010717	0.491971	2.022726	0.004854	0.508029	1.207362	0.002953	6.879385	130.491388	130.490455	119.262744	119.262744	119.262744	119.262744	130.490455	11.227711	-0.000000
8.463201	0.720167	0.047047	0.000266	0.010722	0.491868	2.022659	0.004855	0.508132	1.207320	0.002953	6.879833	130.539046	130.538113	119.305769	119.305769	119.305769	119.305769	130.538113	11.232343	-0.000000
8.469434	0.719720	0.047047	0.000266	0.010726	0.491766	2.022593	0.004857	0.508234	1.207277	0.002953	6.880280	130.586671	130.585737	119.348764	119.348764	119.348764	119.348764	130.585737	11.236974	-0.000000
8.475667	0.719274	0.047046	0.000265	0.010731	0.491663	2.022527	0.004858	0.508337	1.207235	0.002954	6.880726	130.634261	130.633328	119.391727	119.391727	119.391727	119.391727	130.633328	11.241601	-0.000000
8.481900	0.718828	0.047046	0.000265	0.010735	0.491560	2.022461	0.004860	0.508440	1.207193	0.002954	6.881172	130.681819	130.680885	119.434659	119.434659	119.434659	119.434659	130.680885	11.246225	-0.000000
8.488133	0.718383	0.047046	0.000265	0.010740	0.491458	2.022395	0.004861	0.508542	1.207151	0.002954	6.881617	130.729342	130.728408	119.477561	119.477561	119.477561	119.477561	130.728408	11.250847	-0.000000
8.494366	0.717938	0.047046	0.000265	0.010744	0.491355	2.022329	0.004862	0.508645	1.207109	0.002954	6.882062	130.776832	130.775898	119.520432	119.520432	119.520432	119.520432	130.775898	11.255466	-0.000000
8.500599	0.717494	0.047046	0.000265	0.010749	0.491253	2.022263	0.004864	0.508747	1.207067	0.002954	6.882506	130.824288	130.823354	119.563272	119.563272	119.563272	119.563272	130.823354	11.260082	-0.000000
8.506832	0.717050	0.047045	0.000265	0.010753	0.491151	2.022197	0.004865	0.508849	1.207025	0.002955	6.882950	130.871711	130.870777	119.606082	119.606082	119.606082	119.606082	130.870777	11.264695	-0.000000
8.513065	0.716607	0.047045	0.000265	0.010758	0.491049	2.022131	0.004866	0.508951	1.206983	0.002955	6.883393	130.919101	130.918166	119.648861	119.648861	119.648861	119.648861	130.918166	11.269305	-0.000000
8.519298	0.716165	0.047045	0.000265	0.010762	0.490947	2.022065	0.004868	0.509053	1.206942	0.002955	6.883835	130.966457	130.965522	119.691610	119.691610	119.691610	119.691610	130.965522	11.273912	-0.000000
8.525531	0.715723	0.047045	0.000265	0.010766	0.490845	2.022000	0.004869	0.509155	1.206900	0.002955	6.884277	131.013779	131.012844	119.734328	119.734328	119.734328	119.734328	131.012844	11.278517	-0.000000
8.531765	0.715282	0.047044	0.000265	0.010771	0.490743	2.021934	0.004870	0.509257	1.206858	0.002956	6.884718	131.061069	131.060133	119.777015	119.777015	119.777015	119.777015	131.060133	11.283118	-0.000000
8.537998	0.714842	0.047044	0.000265	0.010775	0.490641	2.021869	0.004872	0.509359	1.206816	0.002956	6.885158	131.108325	131.107389	119.819672	119.819672	119.819672	119.819672	131.107389	11.287717	-0.000000
8.544231	0.714402	0.047044	0.000265	0.010780	0.490540	2.021803	0.004873	0.509460	1.206775	0.002956	6.885598	131.155547	131.154612	119.862298	119.862298	119.862298	119.862298	131.154612	11.292313	0.000000
8.550465	0.713963	0.047044	0.000265	0.010784	0.490438	2.021738	0.004874	0.509562	1.206733	0.002956	6.886037	131.202737	131.201801	119.904894	119.904894	119.904894	119.904894	131.201801	11.296907	0.000000
8.556698	0.713524	0.047043	0.000265	0.010789	0.490337	2.021673	0.004876	0.509663	1.206691	0.002957	6.886476	131.249893	131.248957	119.947460	119.947460	119.947460	119.947460	131.248957	11.301497	-0.000000
8.562932	0.713086	0.047043	0.000265	0.010793	0.490236	2.021607	0.004877	0.509764	1.206650	0.002957	6.886914	131.297016	131.296080	119.989995	119.989995	119.989995	119.989995	131.296080	11.306085	-0.000000
8.569165	0.712649	0.047043	0.000265	0.010798	0.490135	2.021542	0.004878	0.509865	1.206608	0.002957	6.887351	131.344106	131.343170	120.032500	120.032500	120.032500	120.032500	131.343170	11.310669	-0.000000
8.575399	0.712212	0.047043	0.000265	0.010802	0.490034	2.021477	0.004880	0.509966	1.206567	0.002957	6.887788	131.391163	131.390226	120.074975	120.074975	120.074975	120.074975	131.390226	11.315251	-0.000000
8.581632	0.711775	0.047042	0.000265	0.010807	0.489933	2.021412	0.004881	0.510067	1.206526	0.002958	6.888225	131.438187	131.437250	120.117419	120.117419	120.117419	120.117419	131.437250	11.319831	-0.000000
8.587866	0.711340	0.047042	0.000265	0.010811	0.489832	2.021347	0.004883	0.510168	1.206484	0.002958	6.888660	131.485177	131.484240	120.159833	120.159833	120.159833	120.159833	131.484240	11.324407	-0.000000
8.594100	0.710904	0.047042	0.000265	0.010815	0.489731	2.021282	0.004884	0.510269	1.206443	0.002958	6.889096	131.532135	131.531198	120.202217	120.202217	120.202217	120.202217	131.531198	11.328981	-0.000000
8.600334	0.710470	0.047042	0.000265	0.010820	0.489630	2.021217	0.004885	0.510370	1.206402	0.002958	6.889530	131.579060	131.578122	120.244571	120.244571	120.244571	120.244571	131.578122	11.333551	-0.000000
8.606567	0.710036	0.047041	0.000265	0.010824	0.489530	2.021152	0.004887	0.510470	1.206360	0.002959	6.889964	131.625952	131.625014	120.286895	120.286895	120.286895	120.286895	131.625014	11.338119	-0.000000
8.612801	0.709603	0.047041	0.000265	0.010829	0.489429	2.021088	0.004888	0.510571	1.206319	0.002959	6.890397	131.672811	131.671873	120.329188	120.329188	120.329188	120.329188	131.671873	11.342685	-0.000000
8.619035	0.709170	0.047041	0.000265	0.010833	0.489329	2.021023	0.004889	0.510671	1.206278	0.002959	6.890830	131.719637	131.718699	120.371452	120.371452	120.371452	120.371452	131.718699	11.347247	0.000000
8.625269	0.708738	0.047041	0.000265	0.010838	0.489229	2.020958	0.004891	0.510771	1.206237	0.002959	6.891262	131.766430	131.765492	120.413686	120.413686	120.413686	120.413686	131.765492	11.351806	-0.000000
8.631503	0.708306	0.047040	0.000265	0.010842	0.489129	2.020894	0.004892	0.510871	1.206196	0.002960	6.891694	131.813191	131.812252	120.455889	120.455889	120.455889	120.455889	131.812252	11.356363	-0.000000
8.637737	0.707875	0.047040	0.000265	0.010846	0.489029	2.020829	0.004893	0.510971	1.206155	0.002960	6.892125	131.859919	131.858980	120.498063	120.498063	120.498063	120.498063	131.858980	11.360917	-0.000000
8.643971	0.707445	0.047040	0.000265	0.010851	0.488929	2.020765	0.004895	0.511071	1.206114	0.002960	6.892555	131.906614	131.905675	120.540207	120.540207	120.540207	120.540207	131.905675	11.365469	-0.000000
8.650205	0.707015	0.047040	0.000265	0.010855	0.488829	2.020701	0.004896	0.511171	1.206073	0.002960	6.892985	131.953276	131.952337	120.582320	120.582320	120.582320	120.582320	131.952337	11.370017	-0.000000
8.656439	0.706585	0.047040	0.000265	0.010860	0.488729	2.020636	0.004897	0.511271	1.206032	0.002960	6.893415	131.999906	131.998967	120.624404	120.624404	120.624404	120.624404	131.998967	11.374563	-0.000000
8.662674	0.706157	0.047039	0.000265	0.010864	0.488630	2.020572	0.004899	0.511370	1.205991	0.002961	6.893843	132.046503	132.045564	120.666458	120.666458	120.666458	120.666458	132.045564	11.379106	-0.000000
8.668908	0.705728	0.047039	0.000265	0.010868	0.488530	2.020508	0.004900	0.511470	1.205950	0.002961	6.894272	132.093068	132.092129	120.708483	120.708483	120.708483	120.708483	132.092129	11.383646	-0.000000
8.675142	0.705301	0.047039	0.000265	0.010873	0.488431	2.020444	0.004901	0.511569	1.205909	0.002961	6.894699	132.139600	132.138661	120.750477	120.750477	120.750477	120.750477	132.138661	11.388183	-0.000000
8.681376	0.704874	0.047039	0.000265	0.010877	0.488331	2.020380	0.004902	0.511669	1.205868	0.002961	6.895126	132.186100	132.185160	120.792442	120.792442	120.792442	120.792442	132.185160	11.392718	-0.000000
8.687611	0.704447	0.047038	0.000265	0.010882	0.488232	2.020316	0.004904	0.511768	1.205828	0.002962	6.895553	132.232567	132.231627	120.834378	120.834378	120.834378	120.834378	132.231627	11.397250	-0.000000
8.693845	0.704022	0.047038	0.000265	0.010886	0.488133	2.020252	0.004905	0.511867	1.205787	0.002962	6.895978	132.279002	132.278062	120.876283	120.876283	120.876283	120.876283	132.278062	11.401779	-0.000000
8.700080	0.703596	0.047038	0.000265	0.010890	0.488034	2.020188	0.004906	0.511966	1.205746	0.002962	6.896404	132.325405	132.324464	120.918159	120.918159	120.918159	120.918159	132.324464	11.406305	-0.000000
8.706314	0.703172	0.047038	0.000265	0.010895	0.487935	2.020125	0.004908	0.512065	1.205706	0.002962	6.896828	132.371775	132.370834	120.960005	120.960005	120.960005	120.960005	132.370834	11.410829	-0.000000
8.712549	0.702747	0.047037	0.000265	0.010899	0.487836	2.020061	0.004909	0.512164	1.205665	0.002963	6.897253	132.418112	132.417172	121.001822	121.001822	121.001822	121.001822	132.417172	11.415350	-0.000000
8.718783	0.702324	0.047037	0.000265	0.010904	0.487738	2.019997	0.004910	0.512262	1.205625	0.002963	6.897676	132.464418	132.463477	121.043609	121.043609	121.043609	121.043609	132.463477	11.419868	-0.000000
8.725018	0.701901	0.047037	0.000265	0.010908	0.487639	2.019934	0.004912	0.512361	1.205584	0.002963	6.898099	132.510691	132.509750	121.085367	121.085367	121.085367	121.085367	132.509750	11.424383	-0.000000
8.731252	0.701478	0.047037	0.000265	0.010912	0.487541	2.019870	0.004913	0.512459	1.205544	0.002963	6.898522	132.556932	132.555991	121.127095	121.127095	121.127095	121.127095	132.555991	11.428896	-0.000000
8.737487	0.701056	0.047036	0.000265	0.010917	0.487442	2.019807	0.004914	0.512558	1.205503	0.002964	6.898944	132.603141	132.602200	121.168794	121.168794	121.168794	121.168794	132.602200	11.433406	-0.000000
8.743722	0.700635	0.047036	0.000265	0.010921	0.487344	2.019743	0.004916	0.512656	1.205463	0.002964	6.899365	132.649318	132.648376	121.210464	121.210464	121.210464	121.210464	132.648376	11.437913	-0.000000
8.749957	0.700214	0.047036	0.000264	0.010925	0.487246	2.019680	0.004917	0.512754	1.205423	0.002964	6.899786	132.695463	132.694521	121.252104	121.252104	121.252104	121.252104	132.694521	11.442417	-0.000000
8.756191	0.699794	0.047036	0.000264	0.010930	0.487148	2.019617	0.004918	0.512852	1.205382	0.002964	6.900206	132.741575	132.740633	121.293715	121.293715	121.293715	121.293715	132.740633	11.446919	-0.000000
8.762426	0.699374	0.047036	0.000264	0.010934	0.487050	2.019554	0.004920	0.512950	1.205342	0.002964	6.900626	132.787656	132.786714	121.335296	121.335296	121.335296	121.335296	132.786714	11.451418	-0.000000
8.768661	0.698955	0.047035	0.000264	0.010939	0.486952	2.019490	0.004921	0.513048	1.205302	0.002965	6.901045	132.833705	132.832762	121.376848	121.376848	121.376848	121.376848	132.832762	11.455914	-0.000000
8.774896	0.698537	0.047035	0.000264	0.010943	0.486854	2.019427	0.004922	0.513146	1.205262	0.002965	6.901463	132.879721	132.878779	121.418371	121.418371	121.418371	121.418371	132.878779	11.460407	0.000000
8.781131	0.698119	0.047035	0.000264	0.010947	0.486756	2.019364	0.004924	0.513244	1.205222	0.002965	6.901881	132.925706	132.924763	121.459865	121.459865	121.459865	121.459865	132.924763	11.464898	-0.000000
8.787366	0.697701	0.047035	0.000264	0.010952	0.486658	2.019301	0.004925	0.513342	1.205182	0.002965	6.902299	132.971659	132.970716	121.501330	121.501330	121.501330	121.501330	132.970716	11.469386	-0.000000
8.793601	0.697284	0.047034	0.000264	0.010956	0.486561	2.019239	0.004926	0.513439	1.205142	0.002966	6.902716	133.017580	133.016637	121.542765	121.542765	121.542765	121.542765	133.016637	11.473871	-0.000000
8.799836	0.696868	0.047034	0.000264	0.010960	0.486464	2.019176	0.004927	0.513536	1.205102	0.002966	6.903132	133.063469	133.062526	121.584172	121.584172	121.584172	121.584172	133.062526	11.478354	-0.000000
8.806071	0.696452	0.047034	0.000264	0.010965	0.486366	2.019113	0.004929	0.513634	1.205062	0.002966	6.903548	133.109326	133.108383	121.625549	121.625549	121.625549	121.625549	133.108383	11.482834	-0.000000
8.812306	0.696037	0.047034	0.000264	0.010969	0.486269	2.019050	0.004930	0.513731	1.205022	0.002966	6.903963	133.155152	133.154208	121.666897	121.666897	121.666897	121.666897	133.154208	11.487311	-0.000000
8.818542	0.695622	0.047033	0.000264	0.010973	0.486172	2.018988	0.004931	0.513828	1.204982	0.002967	6.904378	133.200946	133.200002	121.708217	121.708217	121.708217	121.708217	133.200002	11.491786	-0.000000
8.824777	0.695208	0.047033	0.000264	0.010978	0.486075	2.018925	0.004933	0.513925	1.204942	0.002967	6.904792	133.246708	133.245764	121.749507	121.749507	121.749507	121.749507	133.245764	11.496257	-0.000000
8.831012	0.694795	0.047033	0.000264	0.010982	0.485978	2.018863	0.004934	0.514022	1.204902	0.002967	6.905205	133.292439	133.291495	121.790768	121.790768	121.790768	121.790768	133.291495	11.500726	-0.000000
8.837248	0.694382	0.047033	0.000264	0.010986	0.485881	2.018800	0.004935	0.514119	1.204862	0.002967	6.905618	133.338138	133.337194	121.832001	121.832001	121.832001	121.832001	133.337194	11.505193	-0.000000
8.843483	0.693969	0.047032	0.000264	0.010991	0.485784	2.018738	0.004937	0.514216	1.204823	0.002968	6.906031	133.383805	133.382861	121.873204	121.873204	121.873204	121.873204	133.382861	11.509656	-0.000000
8.849718	0.693557	0.047032	0.000264	0.010995	0.485688	2.018675	0.004938	0.514312	1.204783	0.002968	6.906443	133.429441	133.428497	121.914379	121.914379	121.914379	121.914379	133.428497	11.514117	-0.000000
8.855954	0.693146	0.047032	0.000264	0.010999	0.485591	2.018613	0.004939	0.514409	1.204743	0.002968	6.906854	133.475046	133.474101	121.955525	121.955525	121.955525	121.955525	133.474101	11.518576	-0.000000
8.862189	0.692735	0.047032	0.000264	0.011004	0.485495	2.018551	0.004940	0.514505	1.204704	0.002968	6.907265	133.520618	133.519673	121.996642	121.996642	121.996642	121.996642	133.519673	11.523031	-0.000000
8.868425	0.692324	0.047032	0.000264	0.011008	0.485398	2.018489	0.004942	0.514602	1.204664	0.002968	6.907676	133.566160	133.565215	122.037731	122.037731	122.037731	122.037731	133.565215	11.527484	-0.000000
8.874660	0.691915	0.047031	0.000264	0.011012	0.485302	2.018427	0.004943	0.514698	1.204625	0.002969	6.908085	133.611670	133.610725	122.078790	122.078790	122.078790	122.078790	133.610725	11.531934	-0.000000
8.880896	0.691505	0.047031	0.000264	0.011017	0.485206	2.018365	0.004944	0.514794	1.204585	0.002969	6.908495	133.657149	133.656203	122.119821	122.119821	122.119821	122.119821	133.656203	11.536382	-0.000000
8.887131	0.691097	0.047031	0.000264	0.011021	0.485110	2.018303	0.004946	0.514890	1.204546	0.002969	6.908903	133.702596	133.701650	122.160823	122.160823	122.160823	122.160823	133.701650	11.540827	-0.000000
8.893367	0.690689	0.047031	0.000264	0.011025	0.485014	2.018241	0.004947	0.514986	1.204506	0.002969	6.909311	133.748012	133.747066	122.201797	122.201797	122.201797	122.201797	133.747066	11.545269	-0.000000
8.899603	0.690281	0.047030	0.000264	0.011030	0.484918	2.018179	0.004948	0.515082	1.204467	0.002970	6.909719	133.793397	133.792451	122.242742	122.242742	122.242742	122.242742	133.792451	11.549709	-0.000000
8.905838	0.689874	0.047030	0.000264	0.011034	0.484822	2.018117	0.004949	0.515178	1.204427	0.002970	6.910126	133.838750	133.837804	122.283659	122.283659	122.283659	122.283659	133.837804	11.554145	-0.000000
8.912074	0.689467	0.047030	0.000264	0.011038	0.484726	2.018056	0.004951	0.515274	1.204388	0.002970	6.910533	133.884073	133.883126	122.324547	122.324547	122.324547	122.324547	133.883126	11.558580	-0.000000
8.918310	0.689061	0.047030	0.000264	0.011043	0.484631	2.017994	0.004952	0.515369	1.204349	0.002970	6.910939	133.929364	133.928417	122.365406	122.365406	122.365406	122.365406	133.928417	11.563011	-0.000000
8.924546	0.688656	0.047029	0.000264	0.011047	0.484535	2.017932	0.004953	0.515465	1.204310	0.002971	6.911344	133.974624	133.973677	122.406237	122.406237	122.406237	122.406237	133.973677	11.567440	-0.000000
8.930782	0.688251	0.047029	0.000264	0.011051	0.484440	2.017871	0.004955	0.515560	1.204270	0.002971	6.911749	134.019853	134.018906	122.447040	122.447040	122.447040	122.447040	134.018906	11.571866	-0.000000
8.937018	0.687846	0.047029	0.000264	0.011055	0.484345	2.017809	0.004956	0.515655	1.204231	0.002971	6.912154	134.065051	134.064104	122.487814	122.487814	122.487814	122.487814	134.064104	11.576290	-0.000000
8.943254	0.687442	0.047029	0.000264	0.011060	0.484249	2.017748	0.004957	0.515751	1.204192	0.002971	6.912558	134.110218	134.109270	122.528560	122.528560	122.528560	122.528560	134.109270	11.580711	-0.000000
8.949490	0.687039	0.047029	0.000264	0.011064	0.484154	2.017687	0.004958	0.515846	1.204153	0.002971	6.912961	134.155353	134.154406	122.569277	122.569277	122.569277	122.569277	134.154406	11.585129	-0.000000
8.955726	0.686636	0.047028	0.000264	0.011068	0.484059	2.017625	0.004960	0.515941	1.204114	0.002972	6.913364	134.200458	134.199511	122.609966	122.609966	122.609966	122.609966	134.199511	11.589544	-0.000000
8.961962	0.686233	0.047028	0.000264	0.011073	0.483964	2.017564	0.004961	0.516036	1.204075	0.002972	6.913767	134.245532	134.244584	122.650627	122.650627	122.650627	122.650627	134.244584	11.593957	-0.000000
8.968198	0.685832	0.047028	0.000264	0.011077	0.483869	2.017503	0.004962	0.516131	1.204036	0.002972	6.914168	134.290575	134.289627	122.691260	122.691260	122.691260	122.691260	134.289627	11.598368	-0.000000
8.974434	0.685430	0.047028	0.000264	0.011081	0.483775	2.017442	0.004963	0.516225	1.203997	0.002972	6.914570	134.335587	134.334639	122.731864	122.731864	122.731864	122.731864	134.334639	11.602775	-0.000000
8.980670	0.685029	0.047027	0.000264	0.011085	0.483680	2.017381	0.004965	0.516320	1.203958	0.002973	6.914971	134.380569	134.379621	122.772440	122.772440	122.772440	122.772440	134.379621	11.607180	0.000000
8.986906	0.684629	0.047027	0.000264	0.011090	0.483586	2.017320	0.004966	0.516414	1.203919	0.002973	6.915371	134.425519	134.424571	122.812988	122.812988	122.812988	122.812988	134.424571	11.611583	-0.000000
8.993142	0.684229	0.047027	0.000264	0.011094	0.483491	2.017259	0.004967	0.516509	1.203880	0.002973	6.915771	134.470439	134.469491	122.853508	122.853508	122.853508	122.853508	134.469491	11.615982	-0.000000
8.999379	0.683830	0.047027	0.000264	0.011098	0.483397	2.017198	0.004969	0.516603	1.203842	0.002973	6.916170	134.515328	134.514379	122.894000	122.894000	122.894000	122.894000	134.514379	11.620379	-0.000000
9.005615	0.683431	0.047026	0.000264	0.011103	0.483302	2.017137	0.004970	0.516698	1.203803	0.002974	6.916569	134.560187	134.559238	122.934464	122.934464	122.934464	122.934464	134.559238	11.624774	0.000000
9.011851	0.683033	0.047026	0.000264	0.011107	0.483208	2.017076	0.004971	0.516792	1.203764	0.002974	6.916967	134.605014	134.604065	122.974899	122.974899	122.974899	122.974899	134.604065	11.629166	-0.000000
9.018088	0.682636	0.047026	0.000264	0.011111	0.483114	2.017016	0.004972	0.516886	1.203725	0.002974	6.917364	134.649811	134.648862	123.015307	123.015307	123.015307	123.015307	134.648862	11.633555	-0.000000
9.024324	0.682238	0.047026	0.000264	0.011115	0.483020	2.016955	0.004974	0.516980	1.203687	0.002974	6.917762	134.694578	134.693628	123.055687	123.055687	123.055687	123.055687	134.693628	11.637942	-0.000000
9.030561	0.681842	0.047026	0.000263	0.011120	0.482926	2.016895	0.004975	0.517074	1.203648	0.002974	6.918158	134.739314	134.738364	123.096038	123.096038	123.096038	123.096038	134.738364	11.642326	-0.000000
9.036797	0.681445	0.047025	0.000263	0.011124	0.482832	2.016834	0.004976	0.517168	1.203610	0.002975	6.918555	134.784019	134.783069	123.136362	123.136362	123.136362	123.136362	134.783069	11.646707	-0.000000
9.043034	0.681050	0.047025	0.000263	0.011128	0.482739	2.016774	0.004977	0.517261	1.203571	0.002975	6.918950	134.828694	134.827744	123.176658	123.176658	123.176658	123.176658	134.827744	11.651086	-0.000000
9.049270	0.680655	0.047025	0.000263	0.011132	0.482645	2.016713	0.004979	0.517355	1.203533	0.002975	6.919345	134.873338	134.872388	123.216926	123.216926	123.216926	123.216926	134.872388	11.655462	-0.000000
9.055507	0.680260	0.047025	0.000263	0.011137	0.482552	2.016653	0.004980	0.517448	1.203494	0.002975	6.919740	134.917952	134.917002	123.257166	123.257166	123.257166	123.257166	134.917002	11.659835	-0.000000
9.061743	0.679866	0.047024	0.000263	0.011141	0.482458	2.016593	0.004981	0.517542	1.203456	0.002976	6.920134	134.962536	134.961585	123.297379	123.297379	123.297379	123.297379	134.961585	11.664206	-0.000000
9.067980	0.679472	0.047024	0.000263	0.011145	0.482365	2.016532	0.004982	0.517635	1.203417	0.002976	6.920528	135.007089	135.006138	123.337564	123.337564	123.337564	123.337564	135.006138	11.668575	-0.000000
9.074217	0.679079	0.047024	0.000263	0.011149	0.482271	2.016472	0.004984	0.517729	1.203379	0.002976	6.920921	135.051612	135.050661	123.377721	123.377721	123.377721	123.377721	135.050661	11.672940	-0.000000
9.080453	0.678687	0.047024	0.000263	0.011154	0.482178	2.016412	0.004985	0.517822	1.203341	0.002976	6.921313	135.096104	135.095153	123.417850	123.417850	123.417850	123.417850	135.095153	11.677303	-0.000000
9.086690	0.678295	0.047023	0.000263	0.011158	0.482085	2.016352	0.004986	0.517915	1.203302	0.002977	6.921705	135.140566	135.139615	123.457951	123.457951	123.457951	123.457951	135.139615	11.681664	-0.000000
9.092927	0.677903	0.047023	0.000263	0.011162	0.481992	2.016292	0.004987	0.518008	1.203264	0.002977	6.922097	135.184998	135.184047	123.498025	123.498025	123.498025	123.498025	135.184047	11.686022	-0.000000
9.099164	0.677512	0.047023	0.000263	0.011166	0.481899	2.016232	0.004989	0.518101	1.203226	0.002977	6.922488	135.229400	135.228449	123.538072	123.538072	123.538072	123.538072	135.228449	11.690377	-0.000000
9.105401	0.677121	0.047023	0.000263	0.011171	0.481807	2.016172	0.004990	0.518193	1.203188	0.002977	6.922879	135.273772	135.272820	123.578090	123.578090	123.578090	123.578090	135.272820	11.694730	-0.000000
9.111637	0.676731	0.047023	0.000263	0.011175	0.481714	2.016112	0.004991	0.518286	1.203150	0.002977	6.923269	135.318113	135.317162	123.618082	123.618082	123.618082	123.618082	135.317162	11.699080	-0.000000
9.117874	0.676342	0.047022	0.000263	0.011179	0.481621	2.016053	0.004992	0.518379	1.203112	0.002978	6.923658	135.362425	135.361473	123.658045	123.658045	123.658045	123.658045	135.361473	11.703428	-0.000000
9.124111	0.675952	0.047022	0.000263	0.011183	0.481529	2.015993	0.004994	0.518471	1.203074	0.002978	6.924048	135.406706	135.405754	123.697981	123.697981	123.697981	123.697981	135.405754	11.707773	-0.000000
9.130348	0.675564	0.047022	0.000263	0.011187	0.481436	2.015933	0.004995	0.518564	1.203036	0.002978	6.924436	135.450957	135.450005	123.737890	123.737890	123.737890	123.737890	135.450005	11.712115	-0.000000
9.136585	0.675176	0.047022	0.000263	0.011192	0.481344	2.015874	0.004996	0.518656	1.202998	0.002978	6.924824	135.495179	135.494226	123.777771	123.777771	123.777771	123.777771	135.494226	11.716455	-0.000000
9.142822	0.674788	0.047021	0.000263	0.011196	0.481252	2.015814	0.004997	0.518748	1.202960	0.002979	6.925212	135.539370	135.538417	123.817625	123.817625	123.817625	123.817625	135.538417	11.720792	-0.000000
9.149059	0.674401	0.047021	0.000263	0.011200	0.481159	2.015755	0.004999	0.518841	1.202922	0.002979	6.925599	135.583531	135.582578	123.857452	123.857452	123.857452	123.857452	135.582578	11.725127	-0.000000
9.155297	0.674014	0.047021	0.000263	0.011204	0.481067	2.015695	0.005000	0.518933	1.202884	0.002979	6.925986	135.627662	135.626709	123.897251	123.897251	123.897251	123.897251	135.626709	11.729459	-0.000000
9.161534	0.673628	0.047021	0.000263	0.011209	0.480975	2.015636	0.005001	0.519025	1.202846	0.002979	6.926372	135.671764	135.670811	123.937023	123.937023	123.937023	123.937023	135.670811	11.733788	-0.000000
9.167771	0.673243	0.047021	0.000263	0.011213	0.480883	2.015577	0.005002	0.519117	1.202808	0.002979	6.926757	135.715836	135.714882	123.976767	123.976767	123.976767	123.976767	135.714882	11.738115	-0.000000
9.174008	0.672858	0.047020	0.000263	0.011217	0.480792	2.015517	0.005004	0.519208	1.202770	0.002980	6.927142	135.759877	135.758924	124.016484	124.016484	124.016484	124.016484	135.758924	11.742440	-0.000000
9.180245	0.672473	0.047020	0.000263	0.011221	0.480700	2.015458	0.005005	0.519300	1.202733	0.002980	6.927527	135.803890	135.802936	124.056174	124.056174	124.056174	124.056174	135.802936	11.746761	0.000000
9.186483	0.672089	0.047020	0.000263	0.011225	0.480608	2.015399	0.005006	0.519392	1.202695	0.002980	6.927911	135.847872	135.846918	124.095837	124.095837	124.095837	124.095837	135.846918	11.751081	-0.000000
9.192720	0.671705	0.047020	0.000263	0.011230	0.480517	2.015340	0.005007	0.519483	1.202657	0.002980	6.928295	135.891824	135.890870	124.135473	124.135473	124.135473	124.135473	135.890870	11.755397	-0.000000
9.198957	0.671322	0.047019	0.000263	0.011234	0.480425	2.015281	0.005009	0.519575	1.202620	0.002981	6.928678	135.935747	135.934793	124.175081	124.175081	124.175081	124.175081	135.934793	11.759712	-0.000000
9.205195	0.670939	0.047019	0.000263	0.011238	0.480334	2.015222	0.005010	0.519666	1.202582	0.002981	6.929061	135.979640	135.978686	124.214663	124.214663	124.214663	124.214663	135.978686	11.764023	-0.000000
9.211432	0.670557	0.047019	0.000263	0.011242	0.480243	2.015163	0.005011	0.519757	1.202545	0.002981	6.929443	136.023504	136.022549	124.254217	124.254217	124.254217	124.254217	136.022549	11.768332	-0.000000
9.217669	0.670175	0.047019	0.000263	0.011246	0.480151	2.015104	0.005012	0.519849	1.202507	0.002981	6.929825	136.067338	136.066383	124.293744	124.293744	124.293744	124.293744	136.066383	11.772639	-0.000000
9.223907	0.669794	0.047019	0.000263	0.011250	0.480060	2.015045	0.005013	0.519940	1.202470	0.002981	6.930206	136.111142	136.110188	124.333245	124.333245	124.333245	124.333245	136.110188	11.776943	-0.000000
9.230144	0.669413	0.047018	0.000263	0.011255	0.479969	2.014987	0.005015	0.520031	1.202432	0.002982	6.930587	136.154917	136.153962	124.372718	124.372718	124.372718	124.372718	136.153962	11.781244	-0.000000
9.236382	0.669033	0.047018	0.000263	0.011259	0.479878	2.014928	0.005016	0.520122	1.202395	0.002982	6.930967	136.198663	136.197707	124.412164	124.412164	124.412164	124.412164	136.197707	11.785543	0.000000
9.242619	0.668653	0.047018	0.000263	0.011263	0.479788	2.014869	0.005017	0.520212	1.202357	0.002982	6.931347	136.242378	136.241423	124.451584	124.451584	124.451584	124.451584	136.241423	11.789840	-0.000000
9.248857	0.668274	0.047018	0.000263	0.011267	0.479697	2.014811	0.005018	0.520303	1.202320	0.002982	6.931726	136.286065	136.285109	124.490976	124.490976	124.490976	124.490976	136.285109	11.794133	-0.000000
9.255095	0.667895	0.047017	0.000263	0.011271	0.479606	2.014752	0.005020	0.520394	1.202283	0.002983	6.932105	136.329722	136.328766	124.530342	124.530342	124.530342	124.530342	136.328766	11.798425	-0.000000
9.261332	0.667517	0.047017	0.000263	0.011276	0.479516	2.014694	0.005021	0.520484	1.202245	0.002983	6.932483	136.373350	136.372394	124.569680	124.569680	124.569680	124.569680	136.372394	11.802713	-0.000000
9.267570	0.667139	0.047017	0.000263	0.011280	0.479425	2.014635	0.005022	0.520575	1.202208	0.002983	6.932861	136.416948	136.415992	124.608992	124.608992	124.608992	124.608992	136.415992	11.807000	-0.000000
9.273808	0.666761	0.047017	0.000263	0.011284	0.479335	2.014577	0.005023	0.520665	1.202171	0.002983	6.933239	136.460517	136.459561	124.648277	124.648277	124.648277	124.648277	136.459561	11.811283	-0.000000
9.280045	0.666384	0.047017	0.000263	0.011288	0.479244	2.014519	0.005024	0.520756	1.202134	0.002983	6.933616	136.504057	136.503100	124.687536	124.687536	124.687536	124.687536	136.503100	11.815565	0.000000
9.286283	0.666008	0.047016	0.000263	0.011292	0.479154	2.014461	0.005026	0.520846	1.202097	0.002984	6.933992	136.547567	136.546611	124.726767	124.726767	124.726767	124.726767	136.546611	11.819843	-0.000000
9.292521	0.665632	0.047016	0.000263	0.011296	0.479064	2.014402	0.005027	0.520936	1.202060	0.002984	6.934368	136.591048	136.590092	124.765972	124.765972	124.765972	124.765972	136.590092	11.824119	-0.000000
9.298759	0.665257	0.047016	0.000263	0.011300	0.478974	2.014344	0.005028	0.521026	1.202023	0.002984	6.934743	136.634500	136.633543	124.805150	124.805150	124.805150	124.805150	136.633543	11.828393	-0.000000
9.304997	0.664882	0.047016	0.000263	0.011305	0.478884	2.014286	0.005029	0.521116	1.201986	0.002984	6.935118	136.677923	136.676966	124.844302	124.844302	124.844302	124.844302	136.676966	11.832664	-0.000000
9.311235	0.664507	0.047015	0.000263	0.011309	0.478794	2.014228	0.005031	0.521206	1.201949	0.002985	6.935493	136.721317	136.720360	124.883427	124.883427	124.883427	124.883427	136.720360	11.836933	0.000000
9.317473	0.664133	0.047015	0.000263	0.011313	0.478704	2.014170	0.005032	0.521296	1.201912	0.002985	6.935867	136.764681	136.763724	124.922525	124.922525	124.922525	124.922525	136.763724	11.841199	-0.000000
9.323710	0.663759	0.047015	0.000263	0.011317	0.478615	2.014112	0.005033	0.521385	1.201875	0.002985	6.936241	136.808017	136.807060	124.961597	124.961597	124.961597	124.961597	136.807060	11.845462	-0.000000
9.329948	0.663386	0.047015	0.000262	0.011321	0.478525	2.014054	0.005034	0.521475	1.201838	0.002985	6.936614	136.851324	136.850366	125.000642	125.000642	125.000642	125.000642	136.850366	11.849724	0.000000
9.336186	0.663013	0.047015	0.000262	0.011325	0.478435	2.013997	0.005035	0.521565	1.201801	0.002985	6.936987	136.894601	136.893643	125.039661	125.039661	125.039661	125.039661	136.893643	11.853982	-0.000000
9.342425	0.662641	0.047014	0.000262	0.011330	0.478346	2.013939	0.005037	0.521654	1.201764	0.002986	6.937359	136.937850	136.936892	125.078653	125.078653	125.078653	125.078653	136.936892	11.858238	-0.000000
9.348663	0.662269	0.047014	0.000262	0.011334	0.478257	2.013881	0.005038	0.521743	1.201727	0.002986	6.937731	136.981069	136.980111	125.117619	125.117619	125.117619	125.117619	136.980111	11.862492	-0.000000
9.354901	0.661898	0.047014	0.000262	0.011338	0.478167	2.013824	0.005039	0.521833	1.201691	0.002986	6.938102	137.024260	137.023302	125.156559	125.156559	125.156559	125.156559	137.023302	11.866743	0.000000
9.361139	0.661527	0.047014	0.000262	0.011342	0.478078	2.013766	0.005040	0.521922	1.201654	0.002986	6.938473	137.067422	137.066463	125.195472	125.195472	125.195472	125.195472	137.066463	11.870992	-0.000000
9.367377	0.661157	0.047013	0.000262	0.011346	0.477989	2.013709	0.005041	0.522011	1.201617	0.002987	6.938843	137.110555	137.109596	125.234358	125.234358	125.234358	125.234358	137.109596	11.875238	-0.000000
9.373615	0.660787	0.047013	0.000262	0.011350	0.477900	2.013651	0.005043	0.522100	1.201581	0.002987	6.939213	137.153659	137.152700	125.273219	125.273219	125.273219	125.273219	137.152700	11.879481	-0.000000
9.379853	0.660418	0.047013	0.000262	0.011354	0.477811	2.013594	0.005044	0.522189	1.201544	0.002987	6.939582	137.196734	137.195775	125.312053	125.312053	125.312053	125.312053	137.195775	11.883723	-0.000000
9.386092	0.660049	0.047013	0.000262	0.011358	0.477722	2.013536	0.005045	0.522278	1.201507	0.002987	6.939951	137.239781	137.238822	125.350860	125.350860	125.350860	125.350860	137.238822	11.887961	-0.000000
9.392330	0.659680	0.047013	0.000262	0.011363	0.477633	2.013479	0.005046	0.522367	1.201471	0.002987	6.940320	137.282798	137.281839	125.389642	125.389642	125.389642	125.389642	137.281839	11.892197	-0.000000
9.398568	0.659312	0.047012	0.000262	0.011367	0.477545	2.013422	0.005047	0.522455	1.201434	0.002988	6.940688	137.325788	137.324828	125.428397	125.428397	125.428397	125.428397	137.324828	11.896431	0.000000
9.404807	0.658944	0.047012	0.000262	0.011371	0.477456	2.013365	0.005049	0.522544	1.201398	0.002988	6.941056	137.368748	137.367789	125.467126	125.467126	125.467126	125.467126	137.367789	11.900662	-0.000000
9.411045	0.658577	0.047012	0.000262	0.011375	0.477368	2.013307	0.005050	0.522632	1.201361	0.002988	6.941423	137.411680	137.410720	125.505829	125.505829	125.505829	125.505829	137.410720	11.904891	-0.000000
9.417283	0.658211	0.047012	0.000262	0.011379	0.477279	2.013250	0.005051	0.522721	1.201325	0.002988	6.941789	137.454583	137.453623	125.544506	125.544506	125.544506	125.544506	137.453623	11.909117	0.000000
9.423522	0.657844	0.047011	0.000262	0.011383	0.477191	2.013193	0.005052	0.522809	1.201289	0.002989	6.942156	137.497458	137.496498	125.583157	125.583157	125.583157	125.583157	137.496498	11.913341	-0.000000
9.429760	0.657479	0.047011	0.000262	0.011387	0.477103	2.013136	0.005053	0.522897	1.201252	0.002989	6.942521	137.540304	137.539344	125.621781	125.621781	125.621781	125.621781	137.539344	11.917563	-0.000000
9.435999	0.657113	0.047011	0.000262	0.011391	0.477014	2.013079	0.005055	0.522986	1.201216	0.002989	6.942887	137.583121	137.582161	125.660380	125.660380	125.660380	125.660380	137.582161	11.921781	-0.000000
9.442237	0.656748	0.047011	0.000262	0.011395	0.476926	2.013022	0.005056	0.523074	1.201180	0.002989	6.943252	137.625910	137.624950	125.698952	125.698952	125.698952	125.698952	137.624950	11.925998	-0.000000
9.448476	0.656384	0.047011	0.000262	0.011400	0.476838	2.012966	0.005057	0.523162	1.201143	0.002989	6.943616	137.668671	137.667710	125.737499	125.737499	125.737499	125.737499	137.667710	11.930212	-0.000000
9.454714	0.656020	0.047010	0.000262	0.011404	0.476750	2.012909	0.005058	0.523250	1.201107	0.002990	6.943980	137.711403	137.710442	125.776019	125.776019	125.776019	125.776019	137.710442	11.934423	-0.000000
9.460953	0.655656	0.047010	0.000262	0.011408	0.476662	2.012852	0.005059	0.523338	1.201071	0.002990	6.944344	137.754107	137.753146	125.814514	125.814514	125.814514	125.814514	137.753146	11.938632	-0.000000
9.467192	0.655293	0.047010	0.000262	0.011412	0.476575	2.012796	0.005061	0.523425	1.201035	0.002990	6.944707	137.796782	137.795821	125.852982	125.852982	125.852982	125.852982	137.795821	11.942839	-0.000000
9.473430	0.654931	0.047010	0.000262	0.011416	0.476487	2.012739	0.005062	0.523513	1.200999	0.002990	6.945069	137.839429	137.838468	125.891425	125.891425	125.891425	125.891425	137.838468	11.947043	-0.000000
9.479669	0.654569	0.047009	0.000262	0.011420	0.476399	2.012682	0.005063	0.523601	1.200963	0.002991	6.945431	137.882048	137.881087	125.929842	125.929842	125.929842	125.929842	137.881087	11.951245	-0.000000
9.485908	0.654207	0.047009	0.000262	0.011424	0.476312	2.012626	0.005064	0.523688	1.200927	0.002991	6.945793	137.924639	137.923677	125.968233	125.968233	125.968233	125.968233	137.923677	11.955444	-0.000000
9.492146	0.653846	0.047009	0.000262	0.011428	0.476225	2.012569	0.005065	0.523775	1.200891	0.002991	6.946154	137.967201	137.966239	126.006598	126.006598	126.006598	126.006598	137.966239	11.959641	-0.000000
9.498385	0.653485	0.047009	0.000262	0.011432	0.476137	2.012513	0.005067	0.523863	1.200855	0.002991	6.946515	138.009735	138.008773	126.044938	126.044938	126.044938	126.044938	138.008773	11.963835	-0.000000
9.504624	0.653124	0.047009	0.000262	0.011436	0.476050	2.012457	0.005068	0.523950	1.200819	0.002991	6.946876	138.052241	138.051279	126.083251	126.083251	126.083251	126.083251	138.051279	11.968027	-0.000000
9.510863	0.652764	0.047008	0.000262	0.011440	0.475963	2.012400	0.005069	0.524037	1.200783	0.002992	6.947236	138.094718	138.093756	126.121539	126.121539	126.121539	126.121539	138.093756	11.972217	-0.000000
9.517101	0.652405	0.047008	0.000262	0.011444	0.475876	2.012344	0.005070	0.524124	1.200747	0.002992	6.947595	138.137168	138.136206	126.159802	126.159802	126.159802	126.159802	138.136206	11.976404	0.000000
9.523340	0.652046	0.047008	0.000262	0.011449	0.475789	2.012288	0.005071	0.524211	1.200711	0.002992	6.947954	138.179589	138.178627	126.198038	126.198038	126.198038	126.198038	138.178627	11.980589	-0.000000
9.529579	0.651687	0.047008	0.000262	0.011453	0.475702	2.012232	0.005072	0.524298	1.200675	0.002992	6.948313	138.221983	138.221020	126.236249	126.236249	126.236249	126.236249	138.221020	11.984771	-0.000000
9.535818	0.651329	0.047008	0.000262	0.011457	0.475615	2.012176	0.005074	0.524385	1.200640	0.002992	6.948671	138.264348	138.263385	126.274435	126.274435	126.274435	126.274435	138.263385	11.988951	-0.000000
9.542057	0.650971	0.047007	0.000262	0.011461	0.475528	2.012120	0.005075	0.524472	1.200604	0.002993	6.949029	138.306685	138.305722	126.312594	126.312594	126.312594	126.312594	138.305722	11.993128	-0.000000
9.548296	0.650614	0.047007	0.000262	0.011465	0.475441	2.012064	0.005076	0.524559	1.200568	0.002993	6.949386	138.348994	138.348031	126.350729	126.350729	126.350729	126.350729	138.348031	11.997303	-0.000000
9.554535	0.650257	0.047007	0.000262	0.011469	0.475355	2.012008	0.005077	0.524645	1.200532	0.002993	6.949743	138.391276	138.390313	126.388837	126.388837	126.388837	126.388837	138.390313	12.001475	-0.000000
9.560774	0.649901	0.047007	0.000262	0.011473	0.475268	2.011952	0.005078	0.524732	1.200497	0.002993	6.950099	138.433529	138.432566	126.426920	126.426920	126.426920	126.426920	138.432566	12.005646	-0.000000
9.567013	0.649545	0.047006	0.000262	0.011477	0.475182	2.011896	0.005079	0.524818	1.200461	0.002994	6.950455	138.475755	138.474791	126.464978	126.464978	126.464978	126.464978	138.474791	12.009813	-0.000000
9.573252	0.649189	0.047006	0.000262	0.011481	0.475095	2.011840	0.005081	0.524905	1.200426	0.002994	6.950811	138.517952	138.516989	126.503010	126.503010	126.503010	126.503010	138.516989	12.013978	-0.000000
9.579491	0.648834	0.047006	0.000262	0.011485	0.475009	2.011785	0.005082	0.524991	1.200390	0.002994	6.951166	138.560122	138.559158	126.541017	126.541017	126.541017	126.541017	138.559158	12.018141	-0.000000
9.585730	0.648479	0.047006	0.000262	0.011489	0.474923	2.011729	0.005083	0.525077	1.200354	0.002994	6.951521	138.602264	138.601300	126.578998	126.578998	126.578998	126.578998	138.601300	12.022302	0.000000
9.591970	0.648125	0.047006	0.000262	0.011493	0.474837	2.011673	0.005084	0.525163	1.200319	0.002994	6.951875	138.644378	138.643414	126.616954	126.616954	126.616954	126.616954	138.643414	12.026460	-0.000000
9.598209	0.647771	0.047005	0.000262	0.011497	0.474751	2.011618	0.005085	0.525249	1.200284	0.002995	6.952229	138.686465	138.685501	126.654885	126.654885	126.654885	126.654885	138.685501	12.030615	-0.000000
9.604448	0.647418	0.047005	0.000262	0.011501	0.474665	2.011562	0.005087	0.525335	1.200248	0.002995	6.952582	138.728523	138.727559	126.692790	126.692790	126.692790	126.692790	138.727559	12.034769	-0.000000
9.610687	0.647065	0.047005	0.000262	0.011505	0.474579	2.011507	0.005088	0.525421	1.200213	0.002995	6.952935	138.770555	138.769590	126.730671	126.730671	126.730671	126.730671	138.769590	12.038920	-0.000000
9.616926	0.646712	0.047005	0.000262	0.011509	0.474493	2.011451	0.005089	0.525507	1.200177	0.002995	6.953288	138.812558	138.811593	126.768525	126.768525	126.768525	126.768525	138.811593	12.043068	-0.000000
9.623166	0.646360	0.047005	0.000262	0.011513	0.474407	2.011396	0.005090	0.525593	1.200142	0.002995	6.953640	138.854534	138.853569	126.806355	126.806355	126.806355	126.806355	138.853569	12.047214	-0.000000
9.629405	0.646009	0.047004	0.000262	0.011517	0.474322	2.011341	0.005091	0.525678	1.200107	0.002996	6.953991	138.896482	138.895517	126.844159	126.844159	126.844159	126.844159	138.895517	12.051358	-0.000000
9.635644	0.645657	0.047004	0.000261	0.011521	0.474236	2.011285	0.005092	0.525764	1.200071	0.002996	6.954343	138.938402	138.937437	126.881938	126.881938	126.881938	126.881938	138.937437	12.055499	-0.000000
9.641884	0.645307	0.047004	0.000261	0.011525	0.474151	2.011230	0.005094	0.525849	1.200036	0.002996	6.954693	138.980295	138.979330	126.919692	126.919692	126.919692	126.919692	138.979330	12.059638	0.000000
9.648123	0.644956	0.047004	0.000261	0.011529	0.474065	2.011175	0.005095	0.525935	1.200001	0.002996	6.955044	139.022161	139.021195	126.957421	126.957421	126.957421	126.957421	139.021195	12.063774	-0.000000
9.654363	0.644606	0.047003	0.000261	0.011533	0.473980	2.011120	0.005096	0.526020	1.199966	0.002997	6.955394	139.063999	139.063033	126.995125	126.995125	126.995125	126.995125	139.063033	12.067908	-0.000000
9.660602	0.644257	0.047003	0.000261	0.011538	0.473895	2.011065	0.005097	0.526105	1.199931	0.002997	6.955743	139.105809	139.104844	127.032804	127.032804	127.032804	127.032804	139.104844	12.072040	0.000000
9.666842	0.643908	0.047003	0.000261	0.011542	0.473810	2.011010	0.005098	0.526190	1.199896	0.002997	6.956092	139.147592	139.146627	127.070457	127.070457	127.070457	127.070457	139.146627	12.076169	-0.000000
9.673081	0.643559	0.047003	0.000261	0.011546	0.473725	2.010955	0.005099	0.526275	1.199861	0.002997	6.956441	139.189348	139.188382	127.108086	127.108086	127.108086	127.108086	139.188382	12.080296	0.000000
9.679321	0.643211	0.047003	0.000261	0.011550	0.473640	2.010900	0.005100	0.526360	1.199826	0.002997	6.956789	139.231076	139.230110	127.145689	127.145689	127.145689	127.145689	139.230110	12.084421	-0.000000
9.685560	0.642863	0.047002	0.000261	0.011554	0.473555	2.010845	0.005102	0.526445	1.199791	0.002998	6.957137	139.272777	139.271811	127.183268	127.183268	127.183268	127.183268	139.271811	12.088543	-0.000000
9.691800	0.642515	0.047002	0.000261	0.011558	0.473470	2.010790	0.005103	0.526530	1.199756	0.002998	6.957485	139.314451	139.313485	127.220822	127.220822	127.220822	127.220822	139.313485	12.092663	-0.000000
9.698039	0.642168	0.047002	0.000261	0.011562	0.473385	2.010736	0.005104	0.526615	1.199721	0.002998	6.957832	139.356097	139.355131	127.258350	127.258350	127.258350	127.258350	139.355131	12.096780	-0.000000
9.704279	0.641822	0.047002	0.000261	0.011566	0.473300	2.010681	0.005105	0.526700	1.199686	0.002998	6.958178	139.397717	139.396750	127.295854	127.295854	127.295854	127.295854	139.396750	12.100895	0.000000
9.710518	0.641476	0.047002	0.000261	0.011570	0.473216	2.010626	0.005106	0.526784	1.199651	0.002998	6.958524	139.439308	139.438342	127.333333	127.333333	127.333333	127.333333	139.438342	12.105008	-0.000000
9.716758	0.641130	0.047001	0.000261	0.011574	0.473131	2.010572	0.005107	0.526869	1.199616	0.002999	6.958870	139.480873	139.479906	127.370787	127.370787	127.370787	127.370787	139.479906	12.109119	-0.000000
9.722998	0.640785	0.047001	0.000261	0.011578	0.473047	2.010517	0.005109	0.526953	1.199581	0.002999	6.959215	139.522410	139.521443	127.408217	127.408217	127.408217	127.408217	139.521443	12.113227	-0.000000
9.729238	0.640440	0.047001	0.000261	0.011582	0.472962	2.010463	0.005110	0.527038	1.199546	0.002999	6.959560	139.563921	139.562954	127.445621	127.445621	127.445621	127.445621	139.562954	12.117332	-0.000000
9.735477	0.640095	0.047001	0.000261	0.011586	0.472878	2.010408	0.005111	0.527122	1.199512	0.002999	6.959905	139.605404	139.604437	127.483001	127.483001	127.483001	127.483001	139.604437	12.121436	-0.000000
9.741717	0.639751	0.047000	0.000261	0.011590	0.472794	2.010354	0.005112	0.527206	1.199477	0.003000	6.960249	139.646860	139.645893	127.520356	127.520356	127.520356	127.520356	139.645893	12.125536	0.000000
9.747957	0.639407	0.047000	0.000261	0.011594	0.472710	2.010299	0.005113	0.527290	1.199442	0.003000	6.960593	139.688289	139.687321	127.557686	127.557686	127.557686	127.557686	139.687321	12.129635	-0.000000
9.754197	0.639064	0.047000	0.000261	0.011598	0.472626	2.010245	0.005114	0.527374	1.199408	0.003000	6.960936	139.729691	139.728723	127.594992	127.594992	127.594992	127.594992	139.728723	12.133731	-0.000000
9.760436	0.638721	0.047000	0.000261	0.011602	0.472542	2.010191	0.005115	0.527458	1.199373	0.003000	6.961279	139.771066	139.770098	127.632273	127.632273	127.632273	127.632273	139.770098	12.137825	-0.000000
9.766676	0.638379	0.047000	0.000261	0.011606	0.472458	2.010137	0.005117	0.527542	1.199338	0.003000	6.961621	139.812414	139.811446	127.669529	127.669529	127.669529	127.669529	139.811446	12.141917	0.000000
9.772916	0.638037	0.046999	0.000261	0.011610	0.472374	2.010083	0.005118	0.527626	1.199304	0.003001	6.961963	139.853735	139.852767	127.706761	127.706761	127.706761	127.706761	139.852767	12.146006	-0.000000
9.779156	0.637695	0.046999	0.000261	0.011613	0.472290	2.010028	0.005119	0.527710	1.199269	0.003001	6.962305	139.895029	139.894061	127.743968	127.743968	127.743968	127.743968	139.894061	12.150093	-0.000000
9.785396	0.637354	0.046999	0.000261	0.011617	0.472207	2.009974	0.005120	0.527793	1.199235	0.003001	6.962646	139.936296	139.935328	127.781151	127.781151	127.781151	127.781151	139.935328	12.154177	-0.000000
9.791636	0.637013	0.046999	0.000261	0.011621	0.472123	2.009920	0.005121	0.527877	1.199200	0.003001	6.962987	139.977537	139.976568	127.818309	127.818309	127.818309	127.818309	139.976568	12.158259	-0.000000
9.797876	0.636673	0.046999	0.000261	0.011625	0.472040	2.009866	0.005122	0.527960	1.199166	0.003001	6.963327	140.018750	140.017781	127.855442	127.855442	127.855442	127.855442	140.017781	12.162339	-0.000000
9.804116	0.636333	0.046998	0.000261	0.011629	0.471956	2.009813	0.005123	0.528044	1.199131	0.003002	6.963667	140.059937	140.058968	127.892551	127.892551	127.892551	127.892551	140.058968	12.166417	-0.000000
9.810356	0.635993	0.046998	0.000261	0.011633	0.471873	2.009759	0.005125	0.528127	1.199097	0.003002	6.964007	140.101097	140.100128	127.929636	127.929636	127.929636	127.929636	140.100128	12.170492	-0.000000
9.816596	0.635654	0.046998	0.000261	0.011637	0.471790	2.009705	0.005126	0.528210	1.199063	0.003002	6.964346	140.142230	140.141261	127.966696	127.966696	127.966696	127.966696	140.141261	12.174565	0.000000
9.822836	0.635316	0.046998	0.000261	0.011641	0.471706	2.009651	0.005127	0.528294	1.199028	0.003002	6.964684	140.183336	140.182367	128.003732	128.003732	128.003732	128.003732	140.182367	12.178635	-0.000000
9.829076	0.634977	0.046997	0.000261	0.011645	0.471623	2.009597	0.005128	0.528377	1.198994	0.003003	6.965023	140.224416	140.223447	128.040743	128.040743	128.040743	128.040743	140.223447	12.182704	-0.000000
9.835316	0.634639	0.046997	0.000261	0.011649	0.471540	2.009544	0.005129	0.528460	1.198960	0.003003	6.965361	140.265469	140.264499	128.077730	128.077730	128.077730	128.077730	140.264499	12.186769	0.000000
9.841557	0.634302	0.046997	0.000261	0.011653	0.471457	2.009490	0.005130	0.528543	1.198926	0.003003	6.965698	140.306496	140.305526	128.114693	128.114693	128.114693	128.114693	140.305526	12.190833	-0.000000
9.847797	0.633965	0.046997	0.000261	0.011657	0.471374	2.009437	0.005131	0.528626	1.198892	0.003003	6.966035	140.347495	140.346525	128.151631	128.151631	128.151631	128.151631	140.346525	12.194894	-0.000000
9.854037	0.633628	0.046997	0.000261	0.011661	0.471291	2.009383	0.005133	0.528709	1.198857	0.003003	6.966372	140.388468	140.387498	128.188545	128.188545	128.188545	128.188545	140.387498	12.198953	-0.000000
9.860277	0.633291	0.046996	0.000261	0.011665	0.471209	2.009330	0.005134	0.528791	1.198823	0.003004	6.966709	140.429415	140.428445	128.225435	128.225435	128.225435	128.225435	140.428445	12.203010	-0.000000
9.866517	0.632956	0.046996	0.000261	0.011669	0.471126	2.009276	0.005135	0.528874	1.198789	0.003004	6.967044	140.470335	140.469365	128.262301	128.262301	128.262301	128.262301	140.469365	12.207064	-0.000000
9.872758	0.632620	0.046996	0.000261	0.011673	0.471043	2.009223	0.005136	0.528957	1.198755	0.003004	6.967380	140.511229	140.510258	128.299142	128.299142	128.299142	128.299142	140.510258	12.211116	-0.000000
9.878998	0.632285	0.046996	0.000261	0.011677	0.470961	2.009169	0.005137	0.529039	1.198721	0.003004	6.967715	140.552096	140.551125	128.335959	128.335959	128.335959	128.335959	140.551125	12.215166	-0.000000
9.885238	0.631950	0.046996	0.000261	0.011681	0.470878	2.009116	0.005138	0.529122	1.198687	0.003004	6.968050	140.592936	140.591966	128.372752	128.372752	128.372752	128.372752	140.591966	12.219213	-0.000000
9.891479	0.631616	0.046995	0.000261	0.011685	0.470796	2.009063	0.005139	0.529204	1.198653	0.003005	6.968384	140.633751	140.632780	128.409521	128.409521	128.409521	128.409521	140.632780	12.223258	-0.000000
9.897719	0.631282	0.046995	0.000261	0.011689	0.470714	2.009010	0.005140	0.529286	1.198619	0.003005	6.968718	140.674538	140.673567	128.446266	128.446266	128.446266	128.446266	140.673567	12.227301	-0.000000
9.903959	0.630948	0.046995	0.000261	0.011693	0.470632	2.008957	0.005142	0.529368	1.198585	0.003005	6.969052	140.715300	140.714328	128.482987	128.482987	128.482987	128.482987	140.714328	12.231342	0.000000
9.910200	0.630615	0.046995	0.000261	0.011697	0.470549	2.008904	0.005143	0.529451	1.198551	0.003005	6.969385	140.756035	140.755063	128.519684	128.519684	128.519684	128.519684	140.755063	12.235380	-0.000000
9.916440	0.630282	0.046995	0.000261	0.011700	0.470467	2.008851	0.005144	0.529533	1.198517	0.003005	6.969718	140.796743	140.795772	128.556356	128.556356	128.556356	128.556356	140.795772	12.239416	-0.000000
9.922681	0.629950	0.046994	0.000261	0.011704	0.470385	2.008798	0.005145	0.529615	1.198484	0.003006	6.970050	140.837426	140.836454	128.593005	128.593005	128.593005	128.593005	140.836454	12.243449	-0.000000
9.928921	0.629618	0.046994	0.000261	0.011708	0.470304	2.008745	0.005146	0.529696	1.198450	0.003006	6.970382	140.878082	140.877110	128.629630	128.629630	128.629630	128.629630	140.877110	12.247481	0.000000
9.935162	0.629286	0.046994	0.000261	0.011712	0.470222	2.008692	0.005147	0.529778	1.198416	0.003006	6.970714	140.918712	140.917740	128.666230	128.666230	128.666230	128.666230	140.917740	12.251510	0.000000
9.941402	0.628955	0.046994	0.000261	0.011716	0.470140	2.008639	0.005148	0.529860	1.198382	0.003006	6.971045	140.959316	140.958344	128.702807	128.702807	128.702807	128.702807	140.958344	12.255536	0.000000
9.947643	0.628624	0.046994	0.000261	0.011720	0.470058	2.008586	0.005149	0.529942	1.198349	0.003006	6.971376	140.999893	140.998921	128.739360	128.739360	128.739360	128.739360	140.998921	12.259561	-0.000000
9.953883	0.628294	0.046993	0.000260	0.011724	0.469977	2.008533	0.005151	0.530023	1.198315	0.003007	6.971706	141.040445	141.039472	128.775889	128.775889	128.775889	128.775889	141.039472	12.263583	-0.000000
9.960124	0.627964	0.046993	0.000260	0.011728	0.469895	2.008481	0.005152	0.530105	1.198281	0.003007	6.972036	141.080970	141.079997	128.812394	128.812394	128.812394	128.812394	141.079997	12.267603	0.000000
9.966364	0.627634	0.046993	0.000260	0.011732	0.469814	2.008428	0.005153	0.530186	1.198248	0.003007	6.972366	141.121469	141.120496	128.848876	128.848876	128.848876	128.848876	141.120496	12.271620	0.000000
9.972605	0.627305	0.046993	0.000260	0.011736	0.469732	2.008375	0.005154	0.530268	1.198214	0.003007	6.972695	141.161942	141.160969	128.885333	128.885333	128.885333	128.885333	141.160969	12.275636	-0.000000
9.978846	0.626976	0.046992	0.000260	0.011740	0.469651	2.008323	0.005155	0.530349	1.198180	0.003008	6.973024	141.202389	141.201416	128.921767	128.921767	128.921767	128.921767	141.201416	12.279649	-0.000000
9.985086	0.626648	0.046992	0.000260	0.011744	0.469570	2.008270	0.005156	0.530430	1.198147	0.003008	6.973352	141.242810	141.241837	128.958177	128.958177	128.958177	128.958177	141.241837	12.283660	0.000000
9.991327	0.626320	0.046992	0.000260	0.011747	0.469488	2.008218	0.005157	0.530512	1.198113	0.003008	6.973680	141.283205	141.282232	128.994563	128.994563	128.994563	128.994563	141.282232	12.287668	-0.000000
9.997568	0.625992	0.046992	0.000260	0.011751	0.469407	2.008166	0.005158	0.530593	1.198080	0.003008	6.974008	141.323574	141.322601	129.030926	129.030926	129.030926	129.030926	141.322601	12.291674	-0.000000
10.003808	0.625665	0.046992	0.000260	0.011755	0.469326	2.008113	0.005159	0.530674	1.198047	0.003008	6.974335	141.363917	141.362943	129.067265	129.067265	129.067265	129.067265	141.362943	12.295678	-0.000000
10.010049	0.625338	0.046991	0.000260	0.011759	0.469245	2.008061	0.005161	0.530755	1.198013	0.003009	6.974662	141.404234	141.403260	129.103580	129.103580	129.103580	129.103580	141.403260	12.299680	-0.000000
10.016290	0.625011	0.046991	0.000260	0.011763	0.469165	2.008009	0.005162	0.530835	1.197980	0.003009	6.974989	141.444525	141.443552	129.139872	129.139872	129.139872	129.139872	141.443552	12.303680	-0.000000
10.022531	0.624685	0.046991	0.000260	0.011767	0.469084	2.007956	0.005163	0.530916	1.197946	0.003009	6.975315	141.484791	141.483817	129.176140	129.176140	129.176140	129.176140	141.483817	12.307677	-0.000000
10.028771	0.624359	0.046991	0.000260	0.011771	0.469003	2.007904	0.005164	0.530997	1.197913	0.003009	6.975641	141.525030	141.524056	129.212384	129.212384	129.212384	129.212384	141.524056	12.311672	0.000000
10.035012	0.624034	0.046991	0.000260	0.011775	0.468922	2.007852	0.005165	0.531078	1.197880	0.003009	6.975966	141.565244	141.564270	129.248605	129.248605	129.248605	129.248605	141.564270	12.315665	-0.000000
10.041253	0.623709	0.046990	0.000260	0.011779	0.468842	2.007800	0.005166	0.531158	1.197847	0.003010	6.976291	141.605432	141.604458	129.284803	129.284803	129.284803	129.284803	141.604458	12.319655	0.000000
10.047494	0.623384	0.046990	0.000260	0.011783	0.468761	2.007748	0.005167	0.531239	1.197813	0.003010	6.976616	141.645594	141.644620	129.320976	129.320976	129.320976	129.320976	141.644620	12.323643	-0.000000
10.053735	0.623060	0.046990	0.000260	0.011786	0.468681	2.007696	0.005168	0.531319	1.197780	0.003010	6.976940	141.685730	141.684756	129.357127	129.357127	129.357127	129.357127	141.684756	12.327629	-0.000000
10.059976	0.622736	0.046990	0.000260	0.011790	0.468600	2.007644	0.005169	0.531400	1.197747	0.003010	6.977264	141.725841	141.724866	129.393254	129.393254	129.393254	129.393254	141.724866	12.331613	-0.000000
10.066217	0.622413	0.046990	0.000260	0.011794	0.468520	2.007592	0.005170	0.531480	1.197714	0.003010	6.977587	141.765926	141.764951	129.429357	129.429357	129.429357	129.429357	141.764951	12.335594	0.000000
10.072458	0.622090	0.046989	0.000260	0.011798	0.468440	2.007540	0.005172	0.531560	1.197681	0.003011	6.977910	141.805986	141.805011	129.465437	129.465437	129.465437	129.465437	141.805011	12.339574	-0.000000
10.078699	0.621767	0.046989	0.000260	0.011802	0.468360	2.007488	0.005173	0.531640	1.197648	0.003011	6.978233	141.846019	141.845044	129.501494	129.501494	129.501494	129.501494	141.845044	12.343550	-0.000000
10.084940	0.621445	0.046989	0.000260	0.011806	0.468280	2.007437	0.005174	0.531720	1.197614	0.003011	6.978555	141.886027	141.885052	129.537527	129.537527	129.537527	129.537527	141.885052	12.347525	0.000000
10.091181	0.621123	0.046989	0.000260	0.011810	0.468200	2.007385	0.005175	0.531800	1.197581	0.003011	6.978877	141.926010	141.925035	129.573537	129.573537	129.573537	129.573537	141.925035	12.351498	-0.000000
10.097422	0.620801	0.046989	0.000260	0.011814	0.468120	2.007333	0.005176	0.531880	1.197548	0.003011	6.979199	141.965967	141.964992	129.609524	129.609524	129.609524	129.609524	141.964992	12.355468	-0.000000
10.103663	0.620480	0.046988	0.000260	0.011817	0.468040	2.007282	0.005177	0.531960	1.197515	0.003012	6.979520	142.005899	142.004923	129.645487	129.645487	129.645487	129.645487	142.004923	12.359436	-0.000000
10.109904	0.620159	0.046988	0.000260	0.011821	0.467960	2.007230	0.005178	0.532040	1.197483	0.003012	6.979841	142.045805	142.044829	129.681427	129.681427	129.681427	129.681427	142.044829	12.363402	-0.000000
10.116145	0.619838	0.046988	0.000260	0.011825	0.467880	2.007178	0.005179	0.532120	1.197450	0.003012	6.980162	142.085685	142.084709	129.717344	129.717344	129.717344	129.717344	142.084709	12.367365	-0.000000
10.122386	0.619518	0.046988	0.000260	0.011829	0.467801	2.007127	0.005180	0.532199	1.197417	0.003012	6.980482	142.125540	142.124564	129.753237	129.753237	129.753237	129.753237	142.124564	12.371327	-0.000000
10.128627	0.619199	0.046988	0.000260	0.011833	0.467721	2.007076	0.005181	0.532279	1.197384	0.003012	6.980801	142.165370	142.164394	129.789108	129.789108	129.789108	129.789108	142.164394	12.375286	-0.000000
10.134868	0.618879	0.046987	0.000260	0.011837	0.467642	2.007024	0.005183	0.532358	1.197351	0.003013	6.981121	142.205174	142.204198	129.824955	129.824955	129.824955	129.824955	142.204198	12.379243	-0.000000
10.141110	0.618560	0.046987	0.000260	0.011841	0.467562	2.006973	0.005184	0.532438	1.197318	0.003013	6.981440	142.244953	142.243976	129.860779	129.860779	129.860779	129.860779	142.243976	12.383197	-0.000000
10.147351	0.618242	0.046987	0.000260	0.011844	0.467483	2.006922	0.005185	0.532517	1.197285	0.003013	6.981758	142.284706	142.283730	129.896580	129.896580	129.896580	129.896580	142.283730	12.387150	-0.000000
10.153592	0.617923	0.046987	0.000260	0.011848	0.467404	2.006870	0.005186	0.532596	1.197253	0.003013	6.982077	142.324435	142.323458	129.932358	129.932358	129.932358	129.932358	142.323458	12.391100	-0.000000
10.159833	0.617605	0.046987	0.000260	0.011852	0.467324	2.006819	0.005187	0.532676	1.197220	0.003013	6.982395	142.364138	142.363161	129.968113	129.968113	129.968113	129.968113	142.363161	12.395048	-0.000000
10.166075	0.617288	0.046986	0.000260	0.011856	0.467245	2.006768	0.005188	0.532755	1.197187	0.003014	6.982712	142.403815	142.402838	130.003844	130.003844	130.003844	130.003844	142.402838	12.398994	-0.000000
10.172316	0.616971	0.046986	0.000260	0.011860	0.467166	2.006717	0.005189	0.532834	1.197155	0.003014	6.983029	142.443468	142.442491	130.039553	130.039553	130.039553	130.039553	142.442491	12.402938	-0.000000
10.178557	0.616654	0.046986	0.000260	0.011864	0.467087	2.006666	0.005190	0.532913	1.197122	0.003014	6.983346	142.483095	142.482118	130.075239	130.075239	130.075239	130.075239	142.482118	12.406879	-0.000000
10.184799	0.616337	0.046986	0.000260	0.011867	0.467008	2.006615	0.005191	0.532992	1.197089	0.003014	6.983663	142.522697	142.521720	130.110901	130.110901	130.110901	130.110901	142.521720	12.410818	-0.000000
10.191040	0.616021	0.046986	0.000260	0.011871	0.466929	2.006564	0.005192	0.533071	1.197057	0.003014	6.983979	142.562274	142.561296	130.146541	130.146541	130.146541	130.146541	142.561296	12.414755	-0.000000
10.197281	0.615706	0.046985	0.000260	0.011875	0.466851	2.006513	0.005193	0.533149	1.197024	0.003015	6.984294	142.601825	142.600848	130.182158	130.182158	130.182158	130.182158	142.600848	12.418690	-0.000000
10.203523	0.615390	0.046985	0.000260	0.011879	0.466772	2.006462	0.005195	0.533228	1.196992	0.003015	6.984610	142.641352	142.640374	130.217752	130.217752	130.217752	130.217752	142.640374	12.422623	-0.000000
10.209764	0.615075	0.046985	0.000260	0.011883	0.466693	2.006411	0.005196	0.533307	1.196959	0.003015	6.984925	142.680854	142.679876	130.253323	130.253323	130.253323	130.253323	142.679876	12.426553	-0.000000
10.216005	0.614761	0.046985	0.000260	0.011887	0.466615	2.006360	0.005197	0.533385	1.196927	0.003015	6.985239	142.720330	142.719352	130.288871	130.288871	130.288871	130.288871	142.719352	12.430481	0.000000
10.222247	0.614447	0.046984	0.000260	0.011890	0.466536	2.006309	0.005198	0.533464	1.196894	0.003016	6.985553	142.759781	142.758803	130.324396	130.324396	130.324396	130.324396	142.758803	12.434407	-0.000000
10.228488	0.614133	0.046984	0.000260	0.011894	0.466458	2.006259	0.005199	0.533542	1.196862	0.003016	6.985867	142.799208	142.798229	130.359898	130.359898	130.359898	130.359898	142.798229	12.438331	0.000000
10.234730	0.613819	0.046984	0.000260	0.011898	0.466379	2.006208	0.005200	0.533621	1.196830	0.003016	6.986181	142.838609	142.837631	130.395378	130.395378	130.395378	130.395378	142.837631	12.442253	0.000000
10.240971	0.613506	0.046984	0.000260	0.011902	0.466301	2.006157	0.005201	0.533699	1.196797	0.003016	6.986494	142.877986	142.877007	130.430835	130.430835	130.430835	130.430835	142.877007	12.446172	0.000000
10.247213	0.613193	0.046984	0.000260	0.011906	0.466223	2.006107	0.005202	0.533777	1.196765	0.003016	6.986807	142.917337	142.916358	130.466269	130.466269	130.466269	130.466269	142.916358	12.450089	-0.000000
10.253454	0.612881	0.046983	0.000260	0.011910	0.466145	2.006056	0.005203	0.533855	1.196733	0.003017	6.987119	142.956664	142.955685	130.501680	130.501680	130.501680	130.501680	142.955685	12.454004	-0.000000
10.259696	0.612569	0.046983	0.000260	0.011913	0.466067	2.006006	0.005204	0.533933	1.196700	0.003017	6.987431	142.995965	142.994986	130.537069	130.537069	130.537069	130.537069	142.994986	12.457917	-0.000000
10.265938	0.612257	0.046983	0.000260	0.011917	0.465989	2.005955	0.005205	0.534011	1.196668	0.003017	6.987743	143.035242	143.034263	130.572435	130.572435	130.572435	130.572435	143.034263	12.461828	-0.000000
10.272179	0.611946	0.046983	0.000260	0.011921	0.465911	2.005905	0.005206	0.534089	1.196636	0.003017	6.988054	143.074494	143.073515	130.607779	130.607779	130.607779	130.607779	143.073515	12.465737	-0.000000
10.278421	0.611635	0.046983	0.000260	0.011925	0.465833	2.005855	0.005207	0.534167	1.196604	0.003017	6.988365	143.113721	143.112742	130.643099	130.643099	130.643099	130.643099	143.112742	12.469643	0.000000
10.284662	0.611324	0.046982	0.000259	0.011929	0.465755	2.005804	0.005209	0.534245	1.196572	0.003018	6.988676	143.152924	143.151944	130.678397	130.678397	130.678397	130.678397	143.151944	12.473547	-0.000000
10.290904	0.611014	0.046982	0.000259	0.011932	0.465677	2.005754	0.005210	0.534323	1.196540	0.003018	6.988986	143.192102	143.191122	130.713673	130.713673	130.713673	130.713673	143.191122	12.477449	0.000000
10.297146	0.610704	0.046982	0.000259	0.011936	0.465600	2.005704	0.005211	0.534400	1.196507	0.003018	6.989296	143.231254	143.230275	130.748926	130.748926	130.748926	130.748926	143.230275	12.481349	-0.000000
10.303387	0.610394	0.046982	0.000259	0.011940	0.465522	2.005653	0.005212	0.534478	1.196475	0.003018	6.989606	143.270383	143.269403	130.784156	130.784156	130.784156	130.784156	143.269403	12.485247	0.000000
10.309629	0.610085	0.046982	0.000259	0.011944	0.465444	2.005603	0.005213	0.534556	1.196443	0.003018	6.989915	143.309486	143.308506	130.819364	130.819364	130.819364	130.819364	143.308506	12.489142	-0.000000
10.315871	0.609776	0.046981	0.000259	0.011948	0.465367	2.005553	0.005214	0.534633	1.196411	0.003019	6.990224	143.348565	143.347585	130.854550	130.854550	130.854550	130.854550	143.347585	12.493035	-0.000000
10.322113	0.609467	0.046981	0.000259	0.011951	0.465290	2.005503	0.005215	0.534710	1.196379	0.003019	6.990533	143.387619	143.386639	130.889712	130.889712	130.889712	130.889712	143.386639	12.496926	-0.000000
10.328354	0.609159	0.046981	0.000259	0.011955	0.465212	2.005453	0.005216	0.534788	1.196347	0.003019	6.990841	143.426649	143.425668	130.924853	130.924853	130.924853	130.924853	143.425668	12.500815	-0.000000
10.334596	0.608851	0.046981	0.000259	0.011959	0.465135	2.005403	0.005217	0.534865	1.196315	0.003019	6.991149	143.465654	143.464673	130.959971	130.959971	130.959971	130.959971	143.464673	12.504702	-0.000000
10.340838	0.608544	0.046981	0.000259	0.011963	0.465058	2.005353	0.005218	0.534942	1.196284	0.003019	6.991456	143.504634	143.503654	130.995067	130.995067	130.995067	130.995067	143.503654	12.508587	0.000000
10.347080	0.608237	0.046980	0.000259	0.011967	0.464981	2.005303	0.005219	0.535019	1.196252	0.003020	6.991763	143.543590	143.542609	131.030140	131.030140	131.030140	131.030140	143.542609	12.512470	-0.000000
10.353322	0.607930	0.046980	0.000259	0.011970	0.464904	2.005254	0.005220	0.535096	1.196220	0.003020	6.992070	143.582522	143.581541	131.065191	131.065191	131.065191	131.065191	143.581541	12.516350	-0.000000
10.359564	0.607624	0.046980	0.000259	0.011974	0.464827	2.005204	0.005221	0.535173	1.196188	0.003020	6.992376	143.621429	143.620447	131.100219	131.100219	131.100219	131.100219	143.620447	12.520228	-0.000000
10.365805	0.607318	0.046980	0.000259	0.011978	0.464750	2.005154	0.005222	0.535250	1.196156	0.003020	6.992682	143.660311	143.659330	131.135226	131.135226	131.135226	131.135226	143.659330	12.524104	-0.000000
10.372047	0.607012	0.046980	0.000259	0.011982	0.464673	2.005104	0.005223	0.535327	1.196124	0.003020	6.992988	143.699169	143.698188	131.170209	131.170209	131.170209	131.170209	143.698188	12.527978	-0.000000
10.378289	0.606706	0.046979	0.000259	0.011985	0.464596	2.005055	0.005224	0.535404	1.196093	0.003021	6.993294	143.738003	143.737021	131.205171	131.205171	131.205171	131.205171	143.737021	12.531850	-0.000000
10.384531	0.606401	0.046979	0.000259	0.011989	0.464519	2.005005	0.005226	0.535481	1.196061	0.003021	6.993599	143.776812	143.775830	131.240111	131.240111	131.240111	131.240111	143.775830	12.535720	-0.000000
10.390773	0.606097	0.046979	0.000259	0.011993	0.464443	2.004955	0.005227	0.535557	1.196029	0.003021	6.993903	143.815597	143.814615	131.275028	131.275028	131.275028	131.275028	143.814615	12.539587	-0.000000
10.397015	0.605792	0.046979	0.000259	0.011997	0.464366	2.004906	0.005228	0.535634	1.195998	0.003021	6.994208	143.854357	143.853375	131.309923	131.309923	131.309923	131.309923	143.853375	12.543452	0.000000
10.403257	0.605488	0.046979	0.000259	0.012001	0.464290	2.004856	0.005229	0.535710	1.195966	0.003021	6.994512	143.893093	143.892111	131.344796	131.344796	131.344796	131.344796	143.892111	12.547316	-0.000000
10.409499	0.605185	0.046978	0.000259	0.012004	0.464213	2.004807	0.005230	0.535787	1.195934	0.003022	6.994815	143.931805	143.930823	131.379646	131.379646	131.379646	131.379646	143.930823	12.551177	0.000000
10.415741	0.604881	0.046978	0.000259	0.012008	0.464137	2.004758	0.005231	0.535863	1.195903	0.003022	6.995119	143.970493	143.969511	131.414475	131.414475	131.414475	131.414475	143.969511	12.555036	0.000000
10.421983	0.604578	0.046978	0.000259	0.012012	0.464061	2.004708	0.005232	0.535939	1.195871	0.003022	6.995422	144.009156	144.008174	131.449281	131.449281	131.449281	131.449281	144.008174	12.558893	0.000000
10.428225	0.604276	0.046978	0.000259	0.012016	0.463984	2.004659	0.005233	0.536016	1.195840	0.003022	6.995724	144.047795	144.046813	131.484066	131.484066	131.484066	131.484066	144.046813	12.562747	0.000000
10.434467	0.603973	0.046978	0.000259	0.012019	0.463908	2.004610	0.005234	0.536092	1.195808	0.003022	6.996027	144.086410	144.085428	131.518828	131.518828	131.518828	131.518828	144.085428	12.566600	0.000000
10.440709	0.603671	0.046977	0.000259	0.012023	0.463832	2.004560	0.005235	0.536168	1.195777	0.003023	6.996329	144.125001	144.124018	131.553568	131.553568	131.553568	131.553568	144.124018	12.570450	-0.000000
10.446952	0.603370	0.046977	0.000259	0.012027	0.463756	2.004511	0.005236	0.536244	1.195745	0.003023	6.996630	144.163568	144.162585	131.588286	131.588286	131.588286	131.588286	144.162585	12.574299	-0.000000
10.453194	0.603069	0.046977	0.000259	0.012031	0.463680	2.004462	0.005237	0.536320	1.195714	0.003023	6.996931	144.202110	144.201127	131.622982	131.622982	131.622982	131.622982	144.201127	12.578145	-0.000000
10.459436	0.602768	0.046977	0.000259	0.012034	0.463604	2.004413	0.005238	0.536396	1.195683	0.003023	6.997232	144.240629	144.239645	131.657657	131.657657	131.657657	131.657657	144.239645	12.581989	-0.000000
10.465678	0.602467	0.046977	0.000259	0.012038	0.463528	2.004364	0.005239	0.536472	1.195651	0.003023	6.997533	144.279123	144.278140	131.692309	131.692309	131.692309	131.692309	144.278140	12.585831	-0.000000
10.471920	0.602167	0.046976	0.000259	0.012042	0.463452	2.004315	0.005240	0.536548	1.195620	0.003024	6.997833	144.317593	144.316610	131.726939	131.726939	131.726939	131.726939	144.316610	12.589671	0.000000
10.478162	0.601867	0.046976	0.000259	0.012046	0.463377	2.004266	0.005241	0.536623	1.195589	0.003024	6.998133	144.356039	144.355056	131.761548	131.761548	131.761548	131.761548	144.355056	12.593508	0.000000
10.484405	0.601567	0.046976	0.000259	0.012049	0.463301	2.004217	0.005242	0.536699	1.195557	0.003024	6.998433	144.394462	144.393478	131.796134	131.796134	131.796134	131.796134	144.393478	12.597344	0.000000
10.490647	0.601268	0.046976	0.000259	0.012053	0.463226	2.004168	0.005243	0.536774	1.195526	0.003024	6.998732	144.432860	144.431876	131.830699	131.830699	131.830699	131.830699	144.431876	12.601177	0.000000
10.496889	0.600969	0.046976	0.000259	0.012057	0.463150	2.004119	0.005244	0.536850	1.195495	0.003024	6.999031	144.471234	144.470250	131.865242	131.865242	131.865242	131.865242	144.470250	12.605009	0.000000
10.503131	0.600671	0.046976	0.000259	0.012061	0.463075	2.004070	0.005246	0.536925	1.195464	0.003024	6.999329	144.509585	144.508601	131.899763	131.899763	131.899763	131.899763	144.508601	12.608838	-0.000000
10.509374	0.600372	0.046975	0.000259	0.012064	0.462999	2.004022	0.005247	0.537001	1.195433	0.003025	6.999628	144.547911	144.546927	131.934262	131.934262	131.934262	131.934262	144.546927	12.612665	-0.000000
10.515616	0.600074	0.046975	0.000259	0.012068	0.462924	2.003973	0.005248	0.537076	1.195401	0.003025	6.999926	144.586214	144.585230	131.968739	131.968739	131.968739	131.968739	144.585230	12.616490	0.000000
10.521858	0.599777	0.046975	0.000259	0.012072	0.462849	2.003924	0.005249	0.537151	1.195370	0.003025	7.000223	144.624492	144.623508	132.003195	132.003195	132.003195	132.003195	144.623508	12.620313	0.000000
10.528101	0.599480	0.046975	0.000259	0.012076	0.462773	2.003876	0.005250	0.537227	1.195339	0.003025	7.000520	144.662747	144.661763	132.037629	132.037629	132.037629	132.037629	144.661763	12.624134	0.000000
10.534343	0.599183	0.046975	0.000259	0.012079	0.462698	2.003827	0.005251	0.537302	1.195308	0.003025	7.000817	144.700978	144.699994	132.072041	132.072041	132.072041	132.072041	144.699994	12.627953	0.000000
10.540585	0.598886	0.046974	0.000259	0.012083	0.462623	2.003778	0.005252	0.537377	1.195277	0.003026	7.001114	144.739186	144.738201	132.106431	132.106431	132.106431	132.106431	144.738201	12.631770	-0.000000
10.546828	0.598590	0.046974	0.000259	0.012087	0.462548	2.003730	0.005253	0.537452	1.195246	0.003026	7.001410	144.777369	144.776384	132.140800	132.140800	132.140800	132.140800	144.776384	12.635584	-0.000000
10.553070	0.598294	0.046974	0.000259	0.012090	0.462473	2.003681	0.005254	0.537527	1.195215	0.003026	7.001706	144.815529	144.814544	132.175147	132.175147	132.175147	132.175147	144.814544	12.639397	-0.000000
10.559313	0.597999	0.046974	0.000259	0.012094	0.462399	2.003633	0.005255	0.537601	1.195184	0.003026	7.002001	144.853665	144.852680	132.209473	132.209473	132.209473	132.209473	144.852680	12.643207	-0.000000
10.565555	0.597703	0.046974	0.000259	0.012098	0.462324	2.003585	0.005256	0.537676	1.195153	0.003026	7.002297	144.891777	144.890792	132.243777	132.243777	132.243777	132.243777	144.890792	12.647015	-0.000000
10.571797	0.597408	0.046973	0.000259	0.012102	0.462249	2.003536	0.005257	0.537751	1.195122	0.003027	7.002592	144.929866	144.928881	132.278059	132.278059	132.278059	132.278059	144.928881	12.650822	-0.000000
10.578040	0.597114	0.046973	0.000259	0.012105	0.462174	2.003488	0.005258	0.537826	1.195091	0.003027	7.002886	144.967931	144.966946	132.312320	132.312320	132.312320	132.312320	144.966946	12.654626	-0.000000
10.584282	0.596820	0.046973	0.000259	0.012109	0.462100	2.003440	0.005259	0.537900	1.195060	0.003027	7.003180	145.005973	145.004987	132.346559	132.346559	132.346559	132.346559	145.004987	12.658428	-0.000000
10.590525	0.596526	0.046973	0.000259	0.012113	0.462025	2.003391	0.005260	0.537975	1.195030	0.003027	7.003474	145.043990	145.043005	132.380777	132.380777	132.380777	132.380777	145.043005	12.662228	-0.000000
10.596767	0.596232	0.046973	0.000259	0.012116	0.461951	2.003343	0.005261	0.538049	1.194999	0.003027	7.003768	145.081985	145.080999	132.414973	132.414973	132.414973	132.414973	145.080999	12.666026	0.000000
10.603010	0.595939	0.046972	0.000259	0.012120	0.461876	2.003295	0.005262	0.538124	1.194968	0.003028	7.004061	145.119955	145.118970	132.449148	132.449148	132.449148	132.449148	145.118970	12.669822	-0.000000
10.609253	0.595646	0.046972	0.000259	0.012124	0.461802	2.003247	0.005263	0.538198	1.194937	0.003028	7.004354	145.157903	145.156917	132.483301	132.483301	132.483301	132.483301	145.156917	12.673615	-0.000000
10.615495	0.595353	0.046972	0.000259	0.012127	0.461728	2.003199	0.005264	0.538272	1.194907	0.003028	7.004647	145.195826	145.194840	132.517433	132.517433	132.517433	132.517433	145.194840	12.677407	0.000000
10.621738	0.595061	0.046972	0.000259	0.012131	0.461654	2.003151	0.005265	0.538346	1.194876	0.003028	7.004939	145.233726	145.232740	132.551544	132.551544	132.551544	132.551544	145.232740	12.681197	-0.000000
10.627980	0.594769	0.046972	0.000259	0.012135	0.461579	2.003103	0.005266	0.538421	1.194845	0.003028	7.005231	145.271603	145.270617	132.585633	132.585633	132.585633	132.585633	145.270617	12.684984	-0.000000
10.634223	0.594477	0.046971	0.000258	0.012139	0.461505	2.003055	0.005267	0.538495	1.194815	0.003029	7.005523	145.309456	145.308470	132.619700	132.619700	132.619700	132.619700	145.308470	12.688770	0.000000
10.640466	0.594186	0.046971	0.000258	0.012142	0.461431	2.003007	0.005268	0.538569	1.194784	0.003029	7.005814	145.347286	145.346300	132.653747	132.653747	132.653747	132.653747	145.346300	12.692553	-0.000000
10.646708	0.593895	0.046971	0.000258	0.012146	0.461357	2.002959	0.005269	0.538643	1.194753	0.003029	7.006105	145.385093	145.384106	132.687772	132.687772	132.687772	132.687772	145.384106	12.696334	0.000000
10.652951	0.593604	0.046971	0.000258	0.012150	0.461283	2.002911	0.005270	0.538717	1.194723	0.003029	7.006396	145.422876	145.421889	132.721775	132.721775	132.721775	132.721775	145.421889	12.700114	-0.000000
10.659194	0.593314	0.046971	0.000258	0.012153	0.461210	2.002864	0.005271	0.538790	1.194692	0.003029	7.006686	145.460636	145.459649	132.755758	132.755758	132.755758	132.755758	145.459649	12.703891	0.000000
10.665436	0.593024	0.046970	0.000258	0.012157	0.461136	2.002816	0.005272	0.538864	1.194662	0.003030	7.006976	145.498372	145.497385	132.789719	132.789719	132.789719	132.789719	145.497385	12.707666	0.000000
10.671679	0.592734	0.046970	0.000258	0.012161	0.461062	2.002768	0.005273	0.538938	1.194631	0.003030	7.007266	145.536085	145.535098	132.823659	132.823659	132.823659	132.823659	145.535098	12.711439	-0.000000
10.677922	0.592445	0.046970	0.000258	0.012164	0.460989	2.002721	0.005274	0.539011	1.194601	0.003030	7.007555	145.573775	145.572788	132.857578	132.857578	132.857578	132.857578	145.572788	12.715210	0.000000
10.684164	0.592156	0.046970	0.000258	0.012168	0.460915	2.002673	0.005275	0.539085	1.194570	0.003030	7.007844	145.611442	145.610454	132.891475	132.891475	132.891475	132.891475	145.610454	12.718979	-0.000000
10.690407	0.591867	0.046970	0.000258	0.012172	0.460841	2.002625	0.005276	0.539159	1.194540	0.003030	7.008133	145.649085	145.648097	132.925352	132.925352	132.925352	132.925352	145.648097	12.722746	-0.000000
10.696650	0.591578	0.046969	0.000258	0.012175	0.460768	2.002578	0.005277	0.539232	1.194509	0.003031	7.008422	145.686705	145.685717	132.959207	132.959207	132.959207	132.959207	145.685717	12.726511	-0.000000
10.702893	0.591290	0.046969	0.000258	0.012179	0.460695	2.002530	0.005279	0.539305	1.194479	0.003031	7.008710	145.724302	145.723314	132.993041	132.993041	132.993041	132.993041	145.723314	12.730274	0.000000
10.709136	0.591002	0.046969	0.000258	0.012183	0.460621	2.002483	0.005280	0.539379	1.194449	0.003031	7.008998	145.761876	145.760888	133.026854	133.026854	133.026854	133.026854	145.760888	12.734034	0.000000
10.715378	0.590715	0.046969	0.000258	0.012186	0.460548	2.002436	0.005281	0.539452	1.194418	0.003031	7.009285	145.799427	145.798439	133.060645	133.060645	133.060645	133.060645	145.798439	12.737793	-0.000000
10.721621	0.590428	0.046969	0.000258	0.012190	0.460475	2.002388	0.005282	0.539525	1.194388	0.003031	7.009572	145.836954	145.835966	133.094416	133.094416	133.094416	133.094416	145.835966	12.741550	-0.000000
10.727864	0.590141	0.046969	0.000258	0.012194	0.460402	2.002341	0.005283	0.539598	1.194358	0.003031	7.009859	145.874459	145.873470	133.128166	133.128166	133.128166	133.128166	145.873470	12.745304	-0.000000
10.734107	0.589854	0.046968	0.000258	0.012197	0.460329	2.002294	0.005284	0.539671	1.194328	0.003032	7.010146	145.911940	145.910952	133.161895	133.161895	133.161895	133.161895	145.910952	12.749057	0.000000
10.740350	0.589568	0.046968	0.000258	0.012201	0.460256	2.002246	0.005285	0.539744	1.194297	0.003032	7.010432	145.949398	145.948410	133.195602	133.195602	133.195602	133.195602	145.948410	12.752808	-0.000000
10.746593	0.589282	0.046968	0.000258	0.012205	0.460183	2.002199	0.005286	0.539817	1.194267	0.003032	7.010718	145.986834	145.985845	133.229289	133.229289	133.229289	133.229289	145.985845	12.756556	-0.000000
10.752836	0.588997	0.046968	0.000258	0.012208	0.460110	2.002152	0.005287	0.539890	1.194237	0.003032	7.011003	146.024246	146.023257	133.262955	133.262955	133.262955	133.262955	146.023257	12.760303	-0.000000
10.759079	0.588711	0.046968	0.000258	0.012212	0.460037	2.002105	0.005288	0.539963	1.194207	0.003032	7.011289	146.061635	146.060647	133.296599	133.296599	133.296599	133.296599	146.060647	12.764047	-0.000000
10.765322	0.588426	0.046967	0.000258	0.012216	0.459964	2.002058	0.005289	0.540036	1.194177	0.003033	7.011574	146.099002	146.098013	133.330223	133.330223	133.330223	133.330223	146.098013	12.767790	0.000000
10.771565	0.588142	0.046967	0.000258	0.012219	0.459892	2.002011	0.005290	0.540108	1.194147	0.003033	7.011858	146.136345	146.135356	133.363826	133.363826	133.363826	133.363826	146.135356	12.771530	-0.000000
10.777808	0.587857	0.046967	0.000258	0.012223	0.459819	2.001964	0.005291	0.540181	1.194117	0.003033	7.012143	146.173666	146.172677	133.397408	133.397408	133.397408	133.397408	146.172677	12.775268	0.000000
10.784051	0.587573	0.046967	0.000258	0.012227	0.459746	2.001917	0.005292	0.540254	1.194087	0.003033	7.012427	146.210963	146.209974	133.430969	133.430969	133.430969	133.430969	146.209974	12.779005	0.000000
10.790294	0.587290	0.046967	0.000258	0.012230	0.459674	2.001870	0.005293	0.540326	1.194057	0.003033	7.012710	146.248238	146.247249	133.464510	133.464510	133.464510	133.464510	146.247249	12.782739	0.000000
10.796537	0.587006	0.046966	0.000258	0.012234	0.459601	2.001823	0.005294	0.540399	1.194027	0.003034	7.012994	146.285490	146.284501	133.498029	133.498029	133.498029	133.498029	146.284501	12.786471	-0.000000
10.802780	0.586723	0.046966	0.000258	0.012238	0.459529	2.001776	0.005295	0.540471	1.193997	0.003034	7.013277	146.322719	146.321730	133.531528	133.531528	133.531528	133.531528	146.321730	12.790202	-0.000000
10.809023	0.586440	0.046966	0.000258	0.012241	0.459457	2.001729	0.005296	0.540543	1.193967	0.003034	7.013560	146.359926	146.358936	133.565006	133.565006	133.565006	133.565006	146.358936	12.793930	-0.000000
10.815266	0.586158	0.046966	0.000258	0.012245	0.459385	2.001682	0.005297	0.540615	1.193937	0.003034	7.013842	146.397109	146.396119	133.598463	133.598463	133.598463	133.598463	146.396119	12.797656	-0.000000
10.821509	0.585876	0.046966	0.000258	0.012249	0.459312	2.001636	0.005298	0.540688	1.193907	0.003034	7.014124	146.434270	146.433280	133.631899	133.631899	133.631899	133.631899	146.433280	12.801381	0.000000
10.827752	0.585594	0.046965	0.000258	0.012252	0.459240	2.001589	0.005299	0.540760	1.193877	0.003035	7.014406	146.471408	146.470418	133.665315	133.665315	133.665315	133.665315	146.470418	12.805103	-0.000000
10.833995	0.585312	0.046965	0.000258	0.012256	0.459168	2.001542	0.005300	0.540832	1.193847	0.003035	7.014688	146.508523	146.507533	133.698710	133.698710	133.698710	133.698710	146.507533	12.808823	-0.000000
10.840238	0.585031	0.046965	0.000258	0.012259	0.459096	2.001496	0.005301	0.540904	1.193817	0.003035	7.014969	146.545616	146.544626	133.732084	133.732084	133.732084	133.732084	146.544626	12.812541	-0.000000
10.846481	0.584750	0.046965	0.000258	0.012263	0.459024	2.001449	0.005302	0.540976	1.193788	0.003035	7.015250	146.582686	146.581695	133.765438	133.765438	133.765438	133.765438	146.581695	12.816257	-0.000000
10.852725	0.584469	0.046965	0.000258	0.012267	0.458952	2.001403	0.005303	0.541048	1.193758	0.003035	7.015531	146.619733	146.618743	133.798771	133.798771	133.798771	133.798771	146.618743	12.819972	-0.000000
10.858968	0.584189	0.046964	0.000258	0.012270	0.458880	2.001356	0.005304	0.541120	1.193728	0.003036	7.015811	146.656758	146.655767	133.832083	133.832083	133.832083	133.832083	146.655767	12.823684	0.000000
10.865211	0.583909	0.046964	0.000258	0.012274	0.458809	2.001310	0.005305	0.541191	1.193698	0.003036	7.016091	146.693760	146.692769	133.865375	133.865375	133.865375	133.865375	146.692769	12.827394	-0.000000
10.871454	0.583629	0.046964	0.000258	0.012278	0.458737	2.001263	0.005306	0.541263	1.193669	0.003036	7.016371	146.730740	146.729749	133.898646	133.898646	133.898646	133.898646	146.729749	12.831102	-0.000000
10.877697	0.583350	0.046964	0.000258	0.012281	0.458665	2.001217	0.005307	0.541335	1.193639	0.003036	7.016650	146.767697	146.766706	133.931897	133.931897	133.931897	133.931897	146.766706	12.834808	0.000000
10.883941	0.583071	0.046964	0.000258	0.012285	0.458594	2.001170	0.005308	0.541406	1.193609	0.003036	7.016929	146.804631	146.803640	133.965127	133.965127	133.965127	133.965127	146.803640	12.838513	0.000000
10.890184	0.582792	0.046964	0.000258	0.012288	0.458522	2.001124	0.005309	0.541478	1.193580	0.003036	7.017208	146.841543	146.840552	133.998337	133.998337	133.998337	133.998337	146.840552	12.842215	0.000000
10.896427	0.582513	0.046963	0.000258	0.012292	0.458451	2.001078	0.005310	0.541549	1.193550	0.003037	7.017487	146.878432	146.877441	134.031526	134.031526	134.031526	134.031526	146.877441	12.845915	-0.000000
10.902670	0.582235	0.046963	0.000258	0.012296	0.458379	2.001032	0.005311	0.541621	1.193521	0.003037	7.017765	146.915299	146.914308	134.064695	134.064695	134.064695	134.064695	146.914308	12.849613	0.000000
10.908914	0.581957	0.046963	0.000258	0.012299	0.458308	2.000985	0.005312	0.541692	1.193491	0.003037	7.018043	146.952144	146.951152	134.097843	134.097843	134.097843	134.097843	146.951152	12.853310	0.000000
10.915157	0.581680	0.046963	0.000258	0.012303	0.458237	2.000939	0.005313	0.541763	1.193462	0.003037	7.018320	146.988966	146.987974	134.130971	134.130971	134.130971	134.130971	146.987974	12.857004	-0.000000
10.921400	0.581402	0.046963	0.000258	0.012306	0.458166	2.000893	0.005314	0.541834	1.193432	0.003037	7.018598	147.025766	147.024774	134.164078	134.164078	134.164078	134.164078	147.024774	12.860696	-0.000000
10.927644	0.581125	0.046962	0.000258	0.012310	0.458094	2.000847	0.005315	0.541906	1.193403	0.003038	7.018875	147.062543	147.061551	134.197165	134.197165	134.197165	134.197165	147.061551	12.864386	0.000000
10.933887	0.580849	0.046962	0.000258	0.012314	0.458023	2.000801	0.005316	0.541977	1.193373	0.003038	7.019151	147.099298	147.098306	134.230231	134.230231	134.230231	134.230231	147.098306	12.868075	-0.000000
10.940130	0.580572	0.046962	0.000258	0.012317	0.457952	2.000755	0.005317	0.542048	1.193344	0.003038	7.019428	147.136031	147.135038	134.263278	134.263278	134.263278	134.263278	147.135038	12.871761	0.000000
10.946374	0.580296	0.046962	0.000258	0.012321	0.457881	2.000709	0.005318	0.542119	1.193314	0.003038	7.019704	147.172741	147.171749	134.296303	134.296303	134.296303	134.296303	147.171749	12.875445	-0.000000
10.952617	0.580020	0.046962	0.000258	0.012324	0.457810	2.000663	0.005319	0.542190	1.193285	0.003038	7.019980	147.209429	147.208437	134.329309	134.329309	134.329309	134.329309	147.208437	12.879128	-0.000000
10.958861	0.579745	0.046961	0.000258	0.012328	0.457740	2.000617	0.005320	0.542260	1.193256	0.003039	7.020255	147.246095	147.245102	134.362294	134.362294	134.362294	134.362294	147.245102	12.882808	0.000000
10.965104	0.579469	0.046961	0.000258	0.012332	0.457669	2.000571	0.005321	0.542331	1.193226	0.003039	7.020531	147.282738	147.281746	134.395259	134.395259	134.395259	134.395259	147.281746	12.886486	0.000000
10.971347	0.579195	0.046961	0.000258	0.012335	0.457598	2.000526	0.005322	0.542402	1.193197	0.003039	7.020805	147.319360	147.318367	134.428204	134.428204	134.428204	134.428204	147.318367	12.890163	-0.000000
10.977591	0.578920	0.046961	0.000258	0.012339	0.457527	2.000480	0.005323	0.542473	1.193168	0.003039	7.021080	147.355959	147.354966	134.461128	134.461128	134.461128	134.461128	147.354966	12.893837	0.000000
10.983834	0.578646	0.046961	0.000258	0.012342	0.457457	2.000434	0.005324	0.542543	1.193138	0.003039	7.021354	147.392535	147.391542	134.494033	134.494033	134.494033	134.494033	147.391542	12.897510	-0.000000
10.990078	0.578372	0.046961	0.000258	0.012346	0.457386	2.000388	0.005325	0.542614	1.193109	0.003039	7.021628	147.429090	147.428097	134.526917	134.526917	134.526917	134.526917	147.428097	12.901180	0.000000
10.996321	0.578098	0.046960	0.000257	0.012350	0.457316	2.000343	0.005326	0.542684	1.193080	0.003040	7.021902	147.465623	147.464630	134.559781	134.559781	134.559781	134.559781	147.464630	12.904849	0.000000
11.002565	0.577824	0.046960	0.000257	0.012353	0.457245	2.000297	0.005327	0.542755	1.193051	0.003040	7.022176	147.502133	147.501140	134.592624	134.592624	134.592624	134.592624	147.501140	12.908515	-0.000000
11.008808	0.577551	0.046960	0.000257	0.012357	0.457175	2.000252	0.005327	0.542825	1.193022	0.003040	7.022449	147.538622	147.537628	134.625448	134.625448	134.625448	134.625448	147.537628	12.912180	-0.000000
11.015052	0.577278	0.046960	0.000257	0.012360	0.457104	2.000206	0.005328	0.542896	1.192992	0.003040	7.022722	147.575088	147.574094	134.658252	134.658252	134.658252	134.658252	147.574094	12.915843	-0.000000
11.021295	0.577006	0.046960	0.000257	0.012364	0.457034	2.000161	0.005329	0.542966	1.192963	0.003040	7.022994	147.611532	147.610538	134.691035	134.691035	134.691035	134.691035	147.610538	12.919503	-0.000000
11.027539	0.576733	0.046959	0.000257	0.012367	0.456964	2.000115	0.005330	0.543036	1.192934	0.003041	7.023267	147.647954	147.646960	134.723798	134.723798	134.723798	134.723798	147.646960	12.923162	-0.000000
11.033783	0.576461	0.046959	0.000257	0.012371	0.456894	2.000070	0.005331	0.543106	1.192905	0.003041	7.023539	147.684354	147.683360	134.756541	134.756541	134.756541	134.756541	147.683360	12.926819	-0.000000
11.040026	0.576190	0.046959	0.000257	0.012375	0.456824	2.000024	0.005332	0.543176	1.192876	0.003041	7.023810	147.720732	147.719738	134.789265	134.789265	134.789265	134.789265	147.719738	12.930474	-0.000000
11.046270	0.575918	0.046959	0.000257	0.012378	0.456754	1.999979	0.005333	0.543246	1.192847	0.003041	7.024082	147.757089	147.756095	134.821968	134.821968	134.821968	134.821968	147.756095	12.934127	-0.000000
11.052513	0.575647	0.046959	0.000257	0.012382	0.456684	1.999934	0.005334	0.543316	1.192818	0.003041	7.024353	147.793423	147.792429	134.854651	134.854651	134.854651	134.854651	147.792429	12.937778	-0.000000
11.058757	0.575376	0.046958	0.000257	0.012385	0.456614	1.999888	0.005335	0.543386	1.192789	0.003042	7.024624	147.829735	147.828741	134.887314	134.887314	134.887314	134.887314	147.828741	12.941427	0.000000
11.065001	0.575106	0.046958	0.000257	0.012389	0.456544	1.999843	0.005336	0.543456	1.192760	0.003042	7.024894	147.866026	147.865031	134.919957	134.919957	134.919957	134.919957	147.865031	12.945074	-0.000000
11.071244	0.574836	0.046958	0.000257	0.012392	0.456474	1.999798	0.005337	0.543526	1.192731	0.003042	7.025164	147.902294	147.901300	134.952581	134.952581	134.952581	134.952581	147.901300	12.948719	-0.000000
11.077488	0.574566	0.046958	0.000257	0.012396	0.456404	1.999753	0.005338	0.543596	1.192702	0.003042	7.025434	147.938541	147.937546	134.985184	134.985184	134.985184	134.985184	147.937546	12.952362	0.000000
11.083732	0.574296	0.046958	0.000257	0.012400	0.456335	1.999708	0.005339	0.543665	1.192673	0.003042	7.025704	147.974766	147.973771	135.017768	135.017768	135.017768	135.017768	147.973771	12.956003	0.000000
11.089975	0.574027	0.046958	0.000257	0.012403	0.456265	1.999663	0.005340	0.543735	1.192645	0.003042	7.025973	148.010969	148.009974	135.050331	135.050331	135.050331	135.050331	148.009974	12.959642	-0.000000
11.096219	0.573757	0.046957	0.000257	0.012407	0.456196	1.999617	0.005341	0.543804	1.192616	0.003043	7.026243	148.047150	148.046155	135.082875	135.082875	135.082875	135.082875	148.046155	12.963280	-0.000000
11.102463	0.573489	0.046957	0.000257	0.012410	0.456126	1.999572	0.005342	0.543874	1.192587	0.003043	7.026511	148.083309	148.082314	135.115399	135.115399	135.115399	135.115399	148.082314	12.966915	-0.000000
11.108706	0.573220	0.046957	0.000257	0.012414	0.456057	1.999527	0.005343	0.543943	1.192558	0.003043	7.026780	148.119447	148.118452	135.147903	135.147903	135.147903	135.147903	148.118452	12.970549	-0.000000
11.114950	0.572952	0.046957	0.000257	0.012417	0.455987	1.999483	0.005344	0.544013	1.192529	0.003043	7.027048	148.155563	148.154567	135.180387	135.180387	135.180387	135.180387	148.154567	12.974180	0.000000
11.121194	0.572684	0.046957	0.000257	0.012421	0.455918	1.999438	0.005345	0.544082	1.192501	0.003043	7.027316	148.191657	148.190661	135.212852	135.212852	135.212852	135.212852	148.190661	12.977810	-0.000000
11.127438	0.572416	0.046956	0.000257	0.012424	0.455849	1.999393	0.005346	0.544151	1.192472	0.003044	7.027584	148.227729	148.226734	135.245296	135.245296	135.245296	135.245296	148.226734	12.981437	-0.000000
11.133682	0.572149	0.046956	0.000257	0.012428	0.455779	1.999348	0.005347	0.544221	1.192443	0.003044	7.027851	148.263780	148.262785	135.277721	135.277721	135.277721	135.277721	148.262785	12.985063	-0.000000
11.139925	0.571882	0.046956	0.000257	0.012431	0.455710	1.999303	0.005348	0.544290	1.192415	0.003044	7.028118	148.299809	148.298814	135.310127	135.310127	135.310127	135.310127	148.298814	12.988687	-0.000000
11.146169	0.571615	0.046956	0.000257	0.012435	0.455641	1.999258	0.005349	0.544359	1.192386	0.003044	7.028385	148.335817	148.334821	135.342512	135.342512	135.342512	135.342512	148.334821	12.992309	-0.000000
11.152413	0.571348	0.046956	0.000257	0.012439	0.455572	1.999214	0.005350	0.544428	1.192357	0.003044	7.028652	148.371803	148.370807	135.374878	135.374878	135.374878	135.374878	148.370807	12.995929	-0.000000
11.158657	0.571082	0.046955	0.000257	0.012442	0.455503	1.999169	0.005351	0.544497	1.192329	0.003045	7.028918	148.407767	148.406771	135.407224	135.407224	135.407224	135.407224	148.406771	12.999547	-0.000000
11.164901	0.570816	0.046955	0.000257	0.012446	0.455434	1.999124	0.005352	0.544566	1.192300	0.003045	7.029184	148.443710	148.442714	135.439551	135.439551	135.439551	135.439551	148.442714	13.003163	0.000000
11.171145	0.570550	0.046955	0.000257	0.012449	0.455365	1.999080	0.005353	0.544635	1.192272	0.003045	7.029450	148.479631	148.478635	135.471857	135.471857	135.471857	135.471857	148.478635	13.006777	-0.000000
11.177388	0.570285	0.046955	0.000257	0.012453	0.455297	1.999035	0.005354	0.544703	1.192243	0.003045	7.029715	148.515531	148.514534	135.504145	135.504145	135.504145	135.504145	148.514534	13.010390	-0.000000
11.183632	0.570020	0.046955	0.000257	0.012456	0.455228	1.998991	0.005355	0.544772	1.192215	0.003045	7.029980	148.551409	148.550412	135.536412	135.536412	135.536412	135.536412	148.550412	13.014000	-0.000000
11.189876	0.569755	0.046955	0.000257	0.012460	0.455159	1.998946	0.005356	0.544841	1.192186	0.003045	7.030245	148.587265	148.586269	135.568660	135.568660	135.568660	135.568660	148.586269	13.017608	0.000000
11.196120	0.569490	0.046954	0.000257	0.012463	0.455091	1.998902	0.005357	0.544909	1.192158	0.003046	7.030510	148.623101	148.622104	135.600889	135.600889	135.600889	135.600889	148.622104	13.021215	-0.000000
11.202364	0.569226	0.046954	0.000257	0.012467	0.455022	1.998857	0.005358	0.544978	1.192129	0.003046	7.030774	148.658914	148.657918	135.633098	135.633098	135.633098	135.633098	148.657918	13.024820	-0.000000
11.208608	0.568962	0.046954	0.000257	0.012470	0.454953	1.998813	0.005359	0.545047	1.192101	0.003046	7.031038	148.694707	148.693710	135.665287	135.665287	135.665287	135.665287	148.693710	13.028422	-0.000000
11.214852	0.568698	0.046954	0.000257	0.012474	0.454885	1.998768	0.005359	0.545115	1.192072	0.003046	7.031302	148.730478	148.729480	135.697457	135.697457	135.697457	135.697457	148.729480	13.032023	0.000000
11.221096	0.568435	0.046954	0.000257	0.012477	0.454817	1.998724	0.005360	0.545183	1.192044	0.003046	7.031565	148.766227	148.765230	135.729608	135.729608	135.729608	135.729608	148.765230	13.035622	-0.000000
11.227340	0.568172	0.046953	0.000257	0.012481	0.454748	1.998680	0.005361	0.545252	1.192016	0.003047	7.031828	148.801955	148.800958	135.761739	135.761739	135.761739	135.761739	148.800958	13.039219	0.000000
11.233584	0.567909	0.046953	0.000257	0.012484	0.454680	1.998636	0.005362	0.545320	1.191987	0.003047	7.032091	148.837662	148.836665	135.793850	135.793850	135.793850	135.793850	148.836665	13.042814	0.000000
11.239828	0.567646	0.046953	0.000257	0.012488	0.454612	1.998591	0.005363	0.545388	1.191959	0.003047	7.032354	148.873347	148.872350	135.825943	135.825943	135.825943	135.825943	148.872350	13.046407	-0.000000
11.246072	0.567384	0.046953	0.000257	0.012491	0.454543	1.998547	0.005364	0.545457	1.191931	0.003047	7.032616	148.909012	148.908014	135.858015	135.858015	135.858015	135.858015	148.908014	13.049999	0.000000
11.252316	0.567122	0.046953	0.000257	0.012495	0.454475	1.998503	0.005365	0.545525	1.191903	0.003047	7.032878	148.944655	148.943657	135.890069	135.890069	135.890069	135.890069	148.943657	13.053588	-0.000000
11.258560	0.566860	0.046953	0.000257	0.012498	0.454407	1.998459	0.005366	0.545593	1.191874	0.003047	7.033140	148.980276	148.979278	135.922103	135.922103	135.922103	135.922103	148.979278	13.057176	-0.000000
11.264804	0.566599	0.046952	0.000257	0.012502	0.454339	1.998415	0.005367	0.545661	1.191846	0.003048	7.033401	149.015876	149.014879	135.954117	135.954117	135.954117	135.954117	149.014879	13.060761	-0.000000
11.271048	0.566337	0.046952	0.000257	0.012505	0.454271	1.998371	0.005368	0.545729	1.191818	0.003048	7.033663	149.051456	149.050458	135.986113	135.986113	135.986113	135.986113	149.050458	13.064345	-0.000000
11.277292	0.566076	0.046952	0.000257	0.012509	0.454203	1.998327	0.005369	0.545797	1.191790	0.003048	7.033924	149.087014	149.086015	136.018089	136.018089	136.018089	136.018089	149.086015	13.067927	-0.000000
11.283536	0.565816	0.046952	0.000257	0.012512	0.454136	1.998283	0.005370	0.545864	1.191762	0.003048	7.034184	149.122550	149.121552	136.050045	136.050045	136.050045	136.050045	149.121552	13.071507	-0.000000
11.289780	0.565555	0.046952	0.000257	0.012516	0.454068	1.998239	0.005371	0.545932	1.191734	0.003048	7.034445	149.158066	149.157068	136.081983	136.081983	136.081983	136.081983	149.157068	13.075085	0.000000
11.296025	0.565295	0.046951	0.000257	0.012519	0.454000	1.998195	0.005372	0.546000	1.191705	0.003049	7.034705	149.193560	149.192562	136.113901	136.113901	136.113901	136.113901	149.192562	13.078661	-0.000000
11.302269	0.565035	0.046951	0.000257	0.012523	0.453932	1.998151	0.005373	0.546068	1.191677	0.003049	7.034965	149.229034	149.228035	136.145800	136.145800	136.145800	136.145800	149.228035	13.082235	0.000000
11.308513	0.564776	0.046951	0.000257	0.012526	0.453865	1.998107	0.005374	0.546135	1.191649	0.003049	7.035224	149.264486	149.263487	136.177680	136.177680	136.177680	136.177680	149.263487	13.085808	0.000000
11.314757	0.564516	0.046951	0.000257	0.012530	0.453797	1.998064	0.005375	0.546203	1.191621	0.003049	7.035484	149.299917	149.298918	136.209540	136.209540	136.209540	136.209540	149.298918	13.089378	-0.000000
11.321001	0.564257	0.046951	0.000257	0.012533	0.453730	1.998020	0.005376	0.546270	1.191593	0.003049	7.035743	149.335327	149.334328	136.241381	136.241381	136.241381	136.241381	149.334328	13.092947	-0.000000
11.327245	0.563998	0.046951	0.000257	0.012537	0.453662	1.997976	0.005377	0.546338	1.191565	0.003049	7.036002	149.370716	149.369717	136.273203	136.273203	136.273203	136.273203	149.369717	13.096514	0.000000
11.333489	0.563740	0.046950	0.000257	0.012540	0.453595	1.997933	0.005378	0.546405	1.191537	0.003050	7.036260	149.406084	149.405085	136.305007	136.305007	136.305007	136.305007	149.405085	13.100079	0.000000
11.339734	0.563482	0.046950	0.000257	0.012544	0.453527	1.997889	0.005379	0.546473	1.191509	0.003050	7.036518	149.441431	149.440432	136.336790	136.336790	136.336790	136.336790	149.440432	13.103642	-0.000000
11.345978	0.563224	0.046950	0.000257	0.012547	0.453460	1.997845	0.005379	0.546540	1.191482	0.003050	7.036776	149.476757	149.475758	136.368555	136.368555	136.368555	136.368555	149.475758	13.107203	-0.000000
11.352222	0.562966	0.046950	0.000257	0.012551	0.453393	1.997802	0.005380	0.546607	1.191454	0.003050	7.037034	149.512062	149.511063	136.400301	136.400301	136.400301	136.400301	149.511063	13.110762	-0.000000
11.358466	0.562708	0.046950	0.000257	0.012554	0.453326	1.997758	0.005381	0.546674	1.191426	0.003050	7.037292	149.547347	149.546347	136.432027	136.432027	136.432027	136.432027	149.546347	13.114320	-0.000000
11.364711	0.562451	0.046949	0.000257	0.012558	0.453259	1.997715	0.005382	0.546741	1.191398	0.003051	7.037549	149.582610	149.581610	136.463735	136.463735	136.463735	136.463735	149.581610	13.117875	-0.000000
11.370955	0.562194	0.046949	0.000256	0.012561	0.453191	1.997671	0.005383	0.546809	1.191370	0.003051	7.037806	149.617852	149.616852	136.495424	136.495424	136.495424	136.495424	149.616852	13.121429	-0.000000
11.377199	0.561938	0.046949	0.000256	0.012565	0.453124	1.997628	0.005384	0.546876	1.191342	0.003051	7.038062	149.653073	149.652074	136.527093	136.527093	136.527093	136.527093	149.652074	13.124981	0.000000
11.383443	0.561681	0.046949	0.000256	0.012568	0.453058	1.997584	0.005385	0.546942	1.191314	0.003051	7.038319	149.688274	149.687274	136.558744	136.558744	136.558744	136.558744	149.687274	13.128531	-0.000000
11.389688	0.561425	0.046949	0.000256	0.012572	0.452991	1.997541	0.005386	0.547009	1.191287	0.003051	7.038575	149.723454	149.722454	136.590375	136.590375	136.590375	136.590375	149.722454	13.132079	-0.000000
11.395932	0.561169	0.046949	0.000256	0.012575	0.452924	1.997498	0.005387	0.547076	1.191259	0.003051	7.038831	149.758613	149.757613	136.621988	136.621988	136.621988	136.621988	149.757613	13.135625	0.000000
11.402176	0.560914	0.046948	0.000256	0.012579	0.452857	1.997454	0.005388	0.547143	1.191231	0.003052	7.039086	149.793751	149.792751	136.653581	136.653581	136.653581	136.653581	149.792751	13.139169	-0.000000
11.408421	0.560658	0.046948	0.000256	0.012582	0.452790	1.997411	0.005389	0.547210	1.191204	0.003052	7.039342	149.828868	149.827868	136.685156	136.685156	136.685156	136.685156	149.827868	13.142712	0.000000
11.414665	0.560403	0.046948	0.000256	0.012585	0.452724	1.997368	0.005390	0.547276	1.191176	0.003052	7.039597	149.863965	149.862964	136.716712	136.716712	136.716712	136.716712	149.862964	13.146252	0.000000
11.420909	0.560149	0.046948	0.000256	0.012589	0.452657	1.997325	0.005391	0.547343	1.191148	0.003052	7.039851	149.899040	149.898040	136.748249	136.748249	136.748249	136.748249	149.898040	13.149791	-0.000000
11.427154	0.559894	0.046948	0.000256	0.012592	0.452590	1.997282	0.005392	0.547410	1.191121	0.003052	7.040106	149.934095	149.933095	136.779767	136.779767	136.779767	136.779767	149.933095	13.153328	0.000000
11.433398	0.559640	0.046947	0.000256	0.012596	0.452524	1.997239	0.005393	0.547476	1.191093	0.003053	7.040360	149.969130	149.968129	136.811266	136.811266	136.811266	136.811266	149.968129	13.156863	0.000000
11.439643	0.559386	0.046947	0.000256	0.012599	0.452457	1.997195	0.005394	0.547543	1.191065	0.003053	7.040614	150.004143	150.003143	136.842746	136.842746	136.842746	136.842746	150.003143	13.160397	0.000000
11.445887	0.559132	0.046947	0.000256	0.012603	0.452391	1.997152	0.005394	0.547609	1.191038	0.003053	7.040868	150.039136	150.038136	136.874208	136.874208	136.874208	136.874208	150.038136	13.163928	0.000000
11.452131	0.558879	0.046947	0.000256	0.012606	0.452325	1.997109	0.005395	0.547675	1.191010	0.003053	7.041121	150.074109	150.073108	136.905650	136.905650	136.905650	136.905650	150.073108	13.167458	-0.000000
11.458376	0.558625	0.046947	0.000256	0.012610	0.452258	1.997066	0.005396	0.547742	1.190983	0.003053	7.041375	150.109061	150.108059	136.937074	136.937074	136.937074	136.937074	150.108059	13.170985	-0.000000
11.464620	0.558372	0.046947	0.000256	0.012613	0.452192	1.997023	0.005397	0.547808	1.190955	0.003053	7.041628	150.143992	150.142991	136.968479	136.968479	136.968479	136.968479	150.142991	13.174511	-0.000000
11.470865	0.558120	0.046946	0.000256	0.012617	0.452126	1.996981	0.005398	0.547874	1.190928	0.003054	7.041880	150.178902	150.177901	136.999866	136.999866	136.999866	136.999866	150.177901	13.178035	0.000000
11.477109	0.557867	0.046946	0.000256	0.012620	0.452060	1.996938	0.005399	0.547940	1.190900	0.003054	7.042133	150.213792	150.212791	137.031234	137.031234	137.031234	137.031234	150.212791	13.181557	0.000000
11.483354	0.557615	0.046946	0.000256	0.012623	0.451994	1.996895	0.005400	0.548006	1.190873	0.003054	7.042385	150.248662	150.247660	137.062583	137.062583	137.062583	137.062583	150.247660	13.185078	0.000000
11.489598	0.557363	0.046946	0.000256	0.012627	0.451927	1.996852	0.005401	0.548073	1.190846	0.003054	7.042637	150.283511	150.282509	137.093913	137.093913	137.093913	137.093913	150.282509	13.188596	-0.000000
11.495843	0.557112	0.046946	0.000256	0.012630	0.451861	1.996809	0.005402	0.548139	1.190818	0.003054	7.042888	150.318339	150.317337	137.125224	137.125224	137.125224	137.125224	150.317337	13.192113	0.000000
11.502087	0.556860	0.046945	0.000256	0.012634	0.451796	1.996767	0.005403	0.548204	1.190791	0.003055	7.043140	150.353147	150.352145	137.156517	137.156517	137.156517	137.156517	150.352145	13.195628	0.000000
11.508332	0.556609	0.046945	0.000256	0.012637	0.451730	1.996724	0.005404	0.548270	1.190763	0.003055	7.043391	150.387934	150.386932	137.187792	137.187792	137.187792	137.187792	150.386932	13.199141	0.000000
11.514576	0.556358	0.046945	0.000256	0.012641	0.451664	1.996681	0.005405	0.548336	1.190736	0.003055	7.043642	150.422701	150.421699	137.219047	137.219047	137.219047	137.219047	150.421699	13.202652	0.000000
11.520821	0.556108	0.046945	0.000256	0.012644	0.451598	1.996639	0.005406	0.548402	1.190709	0.003055	7.043892	150.457448	150.456446	137.250284	137.250284	137.250284	137.250284	150.456446	13.206161	-0.000000
11.527065	0.555857	0.046945	0.000256	0.012648	0.451532	1.996596	0.005407	0.548468	1.190682	0.003055	7.044143	150.492174	150.491172	137.281503	137.281503	137.281503	137.281503	150.491172	13.209669	0.000000
11.533310	0.555607	0.046945	0.000256	0.012651	0.451467	1.996553	0.005407	0.548533	1.190654	0.003055	7.044393	150.526880	150.525877	137.312703	137.312703	137.312703	137.312703	150.525877	13.213175	-0.000000
11.539554	0.555357	0.046944	0.000256	0.012654	0.451401	1.996511	0.005408	0.548599	1.190627	0.003056	7.044643	150.561565	150.560563	137.343884	137.343884	137.343884	137.343884	150.560563	13.216678	0.000000
11.545799	0.555108	0.046944	0.000256	0.012658	0.451336	1.996468	0.005409	0.548664	1.190600	0.003056	7.044892	150.596230	150.595228	137.375047	137.375047	137.375047	137.375047	150.595228	13.220180	0.000000
11.552043	0.554858	0.046944	0.000256	0.012661	0.451270	1.996426	0.005410	0.548730	1.190573	0.003056	7.045142	150.630875	150.629872	137.406191	137.406191	137.406191	137.406191	150.629872	13.223681	-0.000000
11.558288	0.554609	0.046944	0.000256	0.012665	0.451205	1.996383	0.005411	0.548795	1.190545	0.003056	7.045391	150.665499	150.664496	137.437317	137.437317	137.437317	137.437317	150.664496	13.227179	0.000000
11.564533	0.554360	0.046944	0.000256	0.012668	0.451139	1.996341	0.005412	0.548861	1.190518	0.003056	7.045640	150.700103	150.699100	137.468425	137.468425	137.468425	137.468425	150.699100	13.230676	0.000000
11.570777	0.554112	0.046943	0.000256	0.012671	0.451074	1.996299	0.005413	0.548926	1.190491	0.003057	7.045888	150.734687	150.733684	137.499514	137.499514	137.499514	137.499513	150.733684	13.234170	-0.000000
11.577022	0.553864	0.046943	0.000256	0.012675	0.451009	1.996256	0.005414	0.548991	1.190464	0.003057	7.046136	150.769250	150.768247	137.530584	137.530584	137.530584	137.530584	150.768247	13.237663	-0.000000
11.583267	0.553616	0.046943	0.000256	0.012678	0.450943	1.996214	0.005415	0.549057	1.190437	0.003057	7.046384	150.803794	150.802791	137.561636	137.561636	137.561636	137.561636	150.802791	13.241155	0.000000
11.589511	0.553368	0.046943	0.000256	0.012682	0.450878	1.996172	0.005416	0.549122	1.190410	0.003057	7.046632	150.838317	150.837314	137.592670	137.592670	137.592670	137.592670	150.837314	13.244644	0.000000
11.595756	0.553120	0.046943	0.000256	0.012685	0.450813	1.996130	0.005417	0.549187	1.190383	0.003057	7.046880	150.872820	150.871816	137.623685	137.623685	137.623685	137.623685	150.871816	13.248132	-0.000000
11.602001	0.552873	0.046943	0.000256	0.012689	0.450748	1.996087	0.005418	0.549252	1.190356	0.003057	7.047127	150.907302	150.906299	137.654682	137.654682	137.654682	137.654682	150.906299	13.251617	-0.000000
11.608245	0.552626	0.046942	0.000256	0.012692	0.450683	1.996045	0.005419	0.549317	1.190329	0.003058	7.047374	150.941765	150.940761	137.685660	137.685660	137.685660	137.685660	150.940761	13.255101	0.000000
11.614490	0.552379	0.046942	0.000256	0.012695	0.450618	1.996003	0.005419	0.549382	1.190302	0.003058	7.047621	150.976207	150.975203	137.716620	137.716620	137.716620	137.716620	150.975203	13.258583	0.000000
11.620735	0.552133	0.046942	0.000256	0.012699	0.450553	1.995961	0.005420	0.549447	1.190275	0.003058	7.047867	151.010629	151.009626	137.747562	137.747562	137.747562	137.747562	151.009626	13.262064	-0.000000
11.626979	0.551886	0.046942	0.000256	0.012702	0.450488	1.995919	0.005421	0.549512	1.190248	0.003058	7.048114	151.045031	151.044028	137.778486	137.778486	137.778486	137.778486	151.044028	13.265542	-0.000000
11.633224	0.551640	0.046942	0.000256	0.012706	0.450423	1.995877	0.005422	0.549577	1.190221	0.003058	7.048360	151.079413	151.078410	137.809391	137.809391	137.809391	137.809391	151.078410	13.269019	0.000000
11.639469	0.551394	0.046942	0.000256	0.012709	0.450358	1.995835	0.005423	0.549642	1.190194	0.003058	7.048606	151.113775	151.112771	137.840278	137.840278	137.840278	137.840278	151.112771	13.272494	0.000000
11.645714	0.551149	0.046941	0.000256	0.012712	0.450294	1.995793	0.005424	0.549706	1.190167	0.003059	7.048851	151.148117	151.147113	137.871146	137.871146	137.871146	137.871146	151.147113	13.275967	-0.000000
11.651958	0.550904	0.046941	0.000256	0.012716	0.450229	1.995751	0.005425	0.549771	1.190140	0.003059	7.049096	151.182439	151.181435	137.901997	137.901997	137.901997	137.901997	151.181435	13.279438	0.000000
11.658203	0.550659	0.046941	0.000256	0.012719	0.450164	1.995709	0.005426	0.549836	1.190114	0.003059	7.049341	151.216741	151.215737	137.932829	137.932829	137.932829	137.932829	151.215737	13.282908	-0.000000
11.664448	0.550414	0.046941	0.000256	0.012723	0.450100	1.995667	0.005427	0.549900	1.190087	0.003059	7.049586	151.251023	151.250018	137.963643	137.963643	137.963643	137.963643	151.250018	13.286375	-0.000000
11.670693	0.550169	0.046941	0.000256	0.012726	0.450035	1.995625	0.005428	0.549965	1.190060	0.003059	7.049831	151.285285	151.284280	137.994439	137.994439	137.994439	137.994439	151.284280	13.289841	0.000000
11.676938	0.549925	0.046940	0.000256	0.012729	0.449971	1.995584	0.005429	0.550029	1.190033	0.003060	7.050075	151.319527	151.318522	138.025217	138.025217	138.025217	138.025217	151.318522	13.293305	-0.000000
11.683182	0.549681	0.046940	0.000256	0.012733	0.449906	1.995542	0.005429	0.550094	1.190006	0.003060	7.050319	151.353749	151.352744	138.055976	138.055976	138.055976	138.055976	151.352744	13.296768	-0.000000
11.689427	0.549437	0.046940	0.000256	0.012736	0.449842	1.995500	0.005430	0.550158	1.189980	0.003060	7.050563	151.387951	151.386946	138.086718	138.086718	138.086718	138.086718	151.386946	13.300228	-0.000000
11.695672	0.549194	0.046940	0.000256	0.012739	0.449778	1.995458	0.005431	0.550222	1.189953	0.003060	7.050806	151.422133	151.421128	138.117441	138.117441	138.117441	138.117441	151.421128	13.303687	-0.000000
11.701917	0.548950	0.046940	0.000256	0.012743	0.449714	1.995417	0.005432	0.550286	1.189926	0.003060	7.051050	151.456295	151.455290	138.148146	138.148146	138.148146	138.148146	151.455290	13.307144	-0.000000
11.708162	0.548707	0.046940	0.000256	0.012746	0.449649	1.995375	0.005433	0.550351	1.189900	0.003060	7.051293	151.490438	151.489432	138.178833	138.178833	138.178833	138.178833	151.489432	13.310599	-0.000000
11.714407	0.548464	0.046939	0.000256	0.012750	0.449585	1.995334	0.005434	0.550415	1.189873	0.003061	7.051536	151.524560	151.523555	138.209502	138.209502	138.209502	138.209502	151.523555	13.314053	0.000000
11.720652	0.548222	0.046939	0.000256	0.012753	0.449521	1.995292	0.005435	0.550479	1.189846	0.003061	7.051778	151.558663	151.557658	138.240153	138.240153	138.240153	138.240153	151.557658	13.317504	-0.000000
11.726896	0.547979	0.046939	0.000256	0.012756	0.449457	1.995250	0.005436	0.550543	1.189820	0.003061	7.052021	151.592746	151.591740	138.270786	138.270786	138.270786	138.270786	151.591740	13.320954	0.000000
11.733141	0.547737	0.046939	0.000256	0.012760	0.449393	1.995209	0.005437	0.550607	1.189793	0.003061	7.052263	151.626809	151.625803	138.301401	138.301401	138.301401	138.301401	151.625803	13.324402	-0.000000
11.739386	0.547496	0.046939	0.000256	0.012763	0.449329	1.995168	0.005438	0.550671	1.189767	0.003061	7.052504	151.660852	151.659847	138.331998	138.331998	138.331998	138.331998	151.659847	13.327849	-0.000000
11.745631	0.547254	0.046939	0.000256	0.012766	0.449265	1.995126	0.005438	0.550735	1.189740	0.003061	7.052746	151.694876	151.693870	138.362577	138.362577	138.362577	138.362577	151.693870	13.331293	-0.000000
11.751876	0.547013	0.046938	0.000256	0.012770	0.449201	1.995085	0.005439	0.550799	1.189714	0.003062	7.052987	151.728880	151.727874	138.393138	138.393138	138.393138	138.393138	151.727874	13.334736	0.000000
11.758121	0.546772	0.046938	0.000256	0.012773	0.449138	1.995043	0.005440	0.550862	1.189687	0.003062	7.053228	151.762864	151.761858	138.423681	138.423681	138.423681	138.423681	151.761858	13.338177	0.000000
11.764366	0.546531	0.046938	0.000255	0.012777	0.449074	1.995002	0.005441	0.550926	1.189661	0.003062	7.053469	151.796828	151.795822	138.454206	138.454206	138.454206	138.454206	151.795822	13.341616	-0.000000
11.770611	0.546290	0.046938	0.000255	0.012780	0.449010	1.994961	0.005442	0.550990	1.189634	0.003062	7.053710	151.830773	151.829767	138.484713	138.484713	138.484713	138.484713	151.829767	13.345054	0.000000
11.776856	0.546050	0.046938	0.000255	0.012783	0.448947	1.994919	0.005443	0.551053	1.189608	0.003062	7.053950	151.864698	151.863692	138.515203	138.515203	138.515203	138.515203	151.863692	13.348489	-0.000000
11.783101	0.545810	0.046937	0.000255	0.012787	0.448883	1.994878	0.005444	0.551117	1.189581	0.003063	7.054190	151.898604	151.897597	138.545674	138.545674	138.545674	138.545674	151.897597	13.351923	-0.000000
11.789346	0.545570	0.046937	0.000255	0.012790	0.448819	1.994837	0.005445	0.551181	1.189555	0.003063	7.054430	151.932489	151.931483	138.576128	138.576128	138.576128	138.576128	151.931483	13.355355	0.000000
11.795591	0.545330	0.046937	0.000255	0.012793	0.448756	1.994796	0.005446	0.551244	1.189528	0.003063	7.054670	151.966356	151.965349	138.606563	138.606563	138.606563	138.606563	151.965349	13.358786	-0.000000
11.801836	0.545091	0.046937	0.000255	0.012797	0.448692	1.994755	0.005447	0.551308	1.189502	0.003063	7.054909	152.000202	151.999196	138.636981	138.636981	138.636981	138.636981	151.999196	13.362215	0.000000
11.808081	0.544851	0.046937	0.000255	0.012800	0.448629	1.994714	0.005447	0.551371	1.189476	0.003063	7.055149	152.034029	152.033023	138.667381	138.667381	138.667381	138.667381	152.033023	13.365641	-0.000000
11.814326	0.544612	0.046937	0.000255	0.012803	0.448566	1.994672	0.005448	0.551434	1.189449	0.003063	7.055388	152.067837	152.066830	138.697764	138.697764	138.697764	138.697764	152.066830	13.369067	-0.000000
11.820571	0.544374	0.046936	0.000255	0.012807	0.448502	1.994631	0.005449	0.551498	1.189423	0.003064	7.055626	152.101625	152.100618	138.728128	138.728128	138.728128	138.728128	152.100618	13.372490	0.000000
11.826816	0.544135	0.046936	0.000255	0.012810	0.448439	1.994590	0.005450	0.551561	1.189397	0.003064	7.055865	152.135393	152.134386	138.758475	138.758475	138.758475	138.758475	152.134386	13.375912	-0.000000
11.833061	0.543897	0.046936	0.000255	0.012814	0.448376	1.994549	0.005451	0.551624	1.189371	0.003064	7.056103	152.169142	152.168135	138.788804	138.788804	138.788804	138.788804	152.168135	13.379331	0.000000
11.839306	0.543659	0.046936	0.000255	0.012817	0.448313	1.994508	0.005452	0.551687	1.189344	0.003064	7.056341	152.202872	152.201865	138.819115	138.819115	138.819115	138.819115	152.201865	13.382749	0.000000
11.845551	0.543421	0.046936	0.000255	0.012820	0.448250	1.994468	0.005453	0.551750	1.189318	0.003064	7.056579	152.236582	152.235575	138.849409	138.849409	138.849409	138.849409	152.235575	13.386166	-0.000000
11.851796	0.543184	0.046936	0.000255	0.012824	0.448187	1.994427	0.005454	0.551813	1.189292	0.003064	7.056816	152.270272	152.269265	138.879685	138.879685	138.879685	138.879685	152.269265	13.389580	0.000000
11.858041	0.542947	0.046935	0.000255	0.012827	0.448124	1.994386	0.005455	0.551876	1.189266	0.003065	7.057053	152.303944	152.302936	138.909943	138.909943	138.909943	138.909943	152.302936	13.392993	0.000000
11.864287	0.542710	0.046935	0.000255	0.012830	0.448061	1.994345	0.005456	0.551939	1.189240	0.003065	7.057290	152.337595	152.336588	138.940183	138.940183	138.940183	138.940183	152.336588	13.396404	-0.000000
11.870532	0.542473	0.046935	0.000255	0.012834	0.447998	1.994304	0.005456	0.552002	1.189213	0.003065	7.057527	152.371228	152.370220	138.970406	138.970406	138.970406	138.970406	152.370220	13.399814	-0.000000
11.876777	0.542236	0.046935	0.000255	0.012837	0.447935	1.994263	0.005457	0.552065	1.189187	0.003065	7.057764	152.404841	152.403833	139.000612	139.000612	139.000612	139.000612	152.403833	13.403221	-0.000000
11.883022	0.542000	0.046935	0.000255	0.012840	0.447872	1.994223	0.005458	0.552128	1.189161	0.003065	7.058000	152.438434	152.437426	139.030799	139.030799	139.030799	139.030799	152.437426	13.406627	-0.000000
11.889267	0.541764	0.046935	0.000255	0.012844	0.447810	1.994182	0.005459	0.552190	1.189135	0.003065	7.058236	152.472008	152.471001	139.060969	139.060969	139.060969	139.060969	152.471001	13.410031	0.000000
11.895512	0.541528	0.046934	0.000255	0.012847	0.447747	1.994141	0.005460	0.552253	1.189109	0.003066	7.058472	152.505563	152.504556	139.091122	139.091122	139.091122	139.091122	152.504556	13.413434	-0.000000
11.901757	0.541292	0.046934	0.000255	0.012850	0.447684	1.994101	0.005461	0.552316	1.189083	0.003066	7.058708	152.539099	152.538091	139.121257	139.121257	139.121257	139.121257	152.538091	13.416835	-0.000000
11.908003	0.541057	0.046934	0.000255	0.012854	0.447622	1.994060	0.005462	0.552378	1.189057	0.003066	7.058943	152.572615	152.571607	139.151374	139.151374	139.151374	139.151374	152.571607	13.420234	0.000000
11.914248	0.540822	0.046934	0.000255	0.012857	0.447559	1.994020	0.005463	0.552441	1.189031	0.003066	7.059178	152.606113	152.605104	139.181474	139.181474	139.181474	139.181474	152.605104	13.423631	0.000000
11.920493	0.540587	0.046934	0.000255	0.012860	0.447497	1.993979	0.005463	0.552503	1.189005	0.003066	7.059413	152.639590	152.638582	139.211556	139.211556	139.211556	139.211556	152.638582	13.427026	-0.000000
11.926738	0.540352	0.046933	0.000255	0.012864	0.447434	1.993939	0.005464	0.552566	1.188979	0.003067	7.059648	152.673049	152.672041	139.241621	139.241621	139.241621	139.241621	152.672041	13.430420	0.000000
11.932983	0.540118	0.046933	0.000255	0.012867	0.447372	1.993898	0.005465	0.552628	1.188953	0.003067	7.059882	152.706488	152.705480	139.271668	139.271668	139.271668	139.271668	152.705480	13.433812	0.000000
11.939229	0.539884	0.046933	0.000255	0.012870	0.447309	1.993858	0.005466	0.552691	1.188927	0.003067	7.060116	152.739909	152.738900	139.301698	139.301698	139.301698	139.301698	152.738900	13.437202	0.000000
11.945474	0.539650	0.046933	0.000255	0.012873	0.447247	1.993817	0.005467	0.552753	1.188901	0.003067	7.060350	152.773310	152.772301	139.331710	139.331710	139.331710	139.331710	152.772301	13.440591	-0.000000
11.951719	0.539416	0.046933	0.000255	0.012877	0.447185	1.993777	0.005468	0.552815	1.188876	0.003067	7.060584	152.806692	152.805683	139.361705	139.361705	139.361705	139.361705	152.805683	13.443978	0.000000
11.957964	0.539183	0.046933	0.000255	0.012880	0.447123	1.993736	0.005469	0.552877	1.188850	0.003067	7.060817	152.840054	152.839046	139.391683	139.391683	139.391683	139.391683	152.839046	13.447363	0.000000
11.964210	0.538949	0.046932	0.000255	0.012883	0.447060	1.993696	0.005470	0.552940	1.188824	0.003068	7.061051	152.873398	152.872389	139.421643	139.421643	139.421643	139.421643	152.872389	13.450746	0.000000
11.970455	0.538716	0.046932	0.000255	0.012887	0.446998	1.993656	0.005471	0.553002	1.188798	0.003068	7.061284	152.906722	152.905713	139.451586	139.451586	139.451586	139.451586	152.905713	13.454128	-0.000000
11.976700	0.538483	0.046932	0.000255	0.012890	0.446936	1.993616	0.005471	0.553064	1.188772	0.003068	7.061517	152.940028	152.939019	139.481511	139.481511	139.481511	139.481511	152.939019	13.457508	0.000000
11.982945	0.538251	0.046932	0.000255	0.012893	0.446874	1.993575	0.005472	0.553126	1.188746	0.003068	7.061749	152.973314	152.972305	139.511419	139.511419	139.511419	139.511419	152.972305	13.460886	-0.000000
11.989191	0.538018	0.046932	0.000255	0.012897	0.446812	1.993535	0.005473	0.553188	1.188721	0.003068	7.061982	153.006582	153.005572	139.541310	139.541310	139.541310	139.541310	153.005572	13.464262	0.000000
11.995436	0.537786	0.046932	0.000255	0.012900	0.446750	1.993495	0.005474	0.553250	1.188695	0.003068	7.062214	153.039830	153.038820	139.571183	139.571183	139.571183	139.571183	153.038820	13.467637	-0.000000
12.001681	0.537554	0.046931	0.000255	0.012903	0.446689	1.993455	0.005475	0.553311	1.188669	0.003069	7.062446	153.073059	153.072050	139.601039	139.601039	139.601039	139.601039	153.072050	13.471010	0.000000
12.007927	0.537323	0.046931	0.000255	0.012907	0.446627	1.993415	0.005476	0.553373	1.188643	0.003069	7.062677	153.106269	153.105260	139.630878	139.630878	139.630878	139.630878	153.105260	13.474382	0.000000
12.014172	0.537091	0.046931	0.000255	0.012910	0.446565	1.993375	0.005477	0.553435	1.188618	0.003069	7.062909	153.139461	153.138451	139.660700	139.660700	139.660700	139.660700	153.138451	13.477751	-0.000000
12.020417	0.536860	0.046931	0.000255	0.012913	0.446503	1.993335	0.005478	0.553497	1.188592	0.003069	7.063140	153.172633	153.171623	139.690504	139.690504	139.690504	139.690504	153.171623	13.481119	0.000000
12.026663	0.536629	0.046931	0.000255	0.012916	0.446442	1.993295	0.005478	0.553558	1.188567	0.003069	7.063371	153.205786	153.204776	139.720291	139.720291	139.720291	139.720291	153.204776	13.484485	-0.000000
12.032908	0.536398	0.046931	0.000255	0.012920	0.446380	1.993255	0.005479	0.553620	1.188541	0.003069	7.063602	153.238921	153.237911	139.750061	139.750061	139.750061	139.750061	153.237911	13.487850	-0.000000
12.039154	0.536168	0.046930	0.000255	0.012923	0.446318	1.993215	0.005480	0.553682	1.188515	0.003070	7.063832	153.272036	153.271026	139.779813	139.779813	139.779813	139.779813	153.271026	13.491213	-0.000000
12.045399	0.535938	0.046930	0.000255	0.012926	0.446257	1.993175	0.005481	0.553743	1.188490	0.003070	7.064062	153.305133	153.304123	139.809549	139.809549	139.809549	139.809549	153.304123	13.494574	-0.000000
12.051644	0.535708	0.046930	0.000255	0.012930	0.446195	1.993135	0.005482	0.553805	1.188464	0.003070	7.064292	153.338210	153.337200	139.839267	139.839267	139.839267	139.839267	153.337200	13.497933	-0.000000
12.057890	0.535478	0.046930	0.000255	0.012933	0.446134	1.993095	0.005483	0.553866	1.188439	0.003070	7.064522	153.371269	153.370259	139.868968	139.868968	139.868968	139.868968	153.370259	13.501291	-0.000000
12.064135	0.535248	0.046930	0.000255	0.012936	0.446073	1.993055	0.005484	0.553927	1.188413	0.003070	7.064752	153.404309	153.403299	139.898652	139.898652	139.898652	139.898652	153.403299	13.504647	-0.000000
12.070381	0.535019	0.046930	0.000255	0.012939	0.446011	1.993016	0.005485	0.553989	1.188388	0.003070	7.064981	153.437330	153.436320	139.928319	139.928319	139.928319	139.928319	153.436320	13.508001	-0.000000
12.076626	0.534790	0.046929	0.000255	0.012943	0.445950	1.992976	0.005485	0.554050	1.188362	0.003071	7.065210	153.470333	153.469322	139.957968	139.957968	139.957968	139.957968	153.469322	13.511354	-0.000000
12.082871	0.534561	0.046929	0.000255	0.012946	0.445889	1.992936	0.005486	0.554111	1.188337	0.003071	7.065439	153.503316	153.502306	139.987601	139.987601	139.987601	139.987601	153.502306	13.514705	0.000000
12.089117	0.534332	0.046929	0.000255	0.012949	0.445828	1.992896	0.005487	0.554172	1.188311	0.003071	7.065668	153.536281	153.535271	140.017216	140.017216	140.017216	140.017216	153.535271	13.518054	-0.000000
12.095362	0.534103	0.046929	0.000255	0.012953	0.445767	1.992857	0.005488	0.554233	1.188286	0.003071	7.065897	153.569227	153.568216	140.046815	140.046815	140.046815	140.046815	153.568216	13.521402	-0.000000
12.101608	0.533875	0.046929	0.000255	0.012956	0.445705	1.992817	0.005489	0.554295	1.188260	0.003071	7.066125	153.602155	153.601144	140.076396	140.076396	140.076396	140.076396	153.601144	13.524747	-0.000000
12.107853	0.533647	0.046929	0.000255	0.012959	0.445644	1.992777	0.005490	0.554356	1.188235	0.003071	7.066353	153.635063	153.634052	140.105961	140.105961	140.105961	140.105961	153.634052	13.528092	-0.000000
12.114099	0.533419	0.046928	0.000255	0.012962	0.445583	1.992738	0.005491	0.554417	1.188210	0.003072	7.066581	153.667953	153.666942	140.135508	140.135508	140.135508	140.135508	153.666942	13.531434	-0.000000
12.120344	0.533192	0.046928	0.000255	0.012966	0.445522	1.992698	0.005491	0.554478	1.188184	0.003072	7.066808	153.700824	153.699813	140.165038	140.165038	140.165038	140.165038	153.699813	13.534775	0.000000
12.126590	0.532964	0.046928	0.000255	0.012969	0.445462	1.992659	0.005492	0.554538	1.188159	0.003072	7.067036	153.733677	153.732665	140.194552	140.194552	140.194552	140.194552	153.732665	13.538114	0.000000
12.132835	0.532737	0.046928	0.000255	0.012972	0.445401	1.992619	0.005493	0.554599	1.188134	0.003072	7.067263	153.766511	153.765499	140.224048	140.224048	140.224048	140.224048	153.765499	13.541451	0.000000
12.139081	0.532510	0.046928	0.000255	0.012976	0.445340	1.992580	0.005494	0.554660	1.188108	0.003072	7.067490	153.799326	153.798314	140.253527	140.253527	140.253527	140.253527	153.798314	13.544787	-0.000000
12.145326	0.532283	0.046927	0.000255	0.012979	0.445279	1.992540	0.005495	0.554721	1.188083	0.003073	7.067717	153.832122	153.831111	140.282990	140.282990	140.282990	140.282990	153.831111	13.548121	-0.000000
12.151572	0.532057	0.046927	0.000255	0.012982	0.445218	1.992501	0.005496	0.554782	1.188058	0.003073	7.067943	153.864900	153.863889	140.312435	140.312435	140.312435	140.312435	153.863889	13.551453	-0.000000
12.157817	0.531831	0.046927	0.000255	0.012985	0.445158	1.992462	0.005497	0.554842	1.188032	0.003073	7.068169	153.897660	153.896648	140.341864	140.341864	140.341864	140.341864	153.896648	13.554784	0.000000
12.164063	0.531605	0.046927	0.000255	0.012989	0.445097	1.992422	0.005497	0.554903	1.188007	0.003073	7.068395	153.930401	153.929389	140.371276	140.371276	140.371276	140.371276	153.929389	13.558113	-0.000000
12.170308	0.531379	0.046927	0.000254	0.012992	0.445037	1.992383	0.005498	0.554963	1.187982	0.003073	7.068621	153.963123	153.962111	140.400671	140.400671	140.400671	140.400671	153.962111	13.561440	-0.000000
12.176554	0.531153	0.046927	0.000254	0.012995	0.444976	1.992344	0.005499	0.555024	1.187957	0.003073	7.068847	153.995827	153.994815	140.430049	140.430049	140.430049	140.430049	153.994815	13.564766	-0.000000
12.182800	0.530928	0.046926	0.000254	0.012998	0.444916	1.992304	0.005500	0.555084	1.187932	0.003074	7.069072	154.028512	154.027500	140.459410	140.459410	140.459410	140.459410	154.027500	13.568090	0.000000
12.189045	0.530703	0.046926	0.000254	0.013002	0.444855	1.992265	0.005501	0.555145	1.187907	0.003074	7.069297	154.061178	154.060166	140.488754	140.488754	140.488754	140.488754	154.060166	13.571412	0.000000
12.195291	0.530478	0.046926	0.000254	0.013005	0.444795	1.992226	0.005502	0.555205	1.187881	0.003074	7.069522	154.093827	154.092814	140.518082	140.518082	140.518082	140.518082	154.092814	13.574733	-0.000000
12.201536	0.530253	0.046926	0.000254	0.013008	0.444734	1.992187	0.005503	0.555266	1.187856	0.003074	7.069747	154.126456	154.125444	140.547392	140.547392	140.547392	140.547392	154.125444	13.578052	-0.000000
12.207782	0.530028	0.046926	0.000254	0.013011	0.444674	1.992148	0.005503	0.555326	1.187831	0.003074	7.069972	154.159068	154.158055	140.576686	140.576686	140.576686	140.576686	154.158055	13.581369	0.000000
12.214028	0.529804	0.046926	0.000254	0.013015	0.444614	1.992109	0.005504	0.555386	1.187806	0.003074	7.070196	154.191661	154.190648	140.605963	140.605963	140.605963	140.605963	154.190648	13.584685	0.000000
12.220273	0.529580	0.046925	0.000254	0.013018	0.444554	1.992070	0.005505	0.555446	1.187781	0.003075	7.070420	154.224235	154.223222	140.635224	140.635224	140.635224	140.635224	154.223222	13.587999	-0.000000
12.226519	0.529356	0.046925	0.000254	0.013021	0.444494	1.992031	0.005506	0.555506	1.187756	0.003075	7.070644	154.256791	154.255778	140.664467	140.664467	140.664467	140.664467	154.255778	13.591311	-0.000000
12.232764	0.529133	0.046925	0.000254	0.013024	0.444433	1.991992	0.005507	0.555567	1.187731	0.003075	7.070867	154.289329	154.288316	140.693694	140.693694	140.693694	140.693694	154.288316	13.594622	-0.000000
12.239010	0.528909	0.046925	0.000254	0.013028	0.444373	1.991953	0.005508	0.555627	1.187706	0.003075	7.071091	154.321848	154.320835	140.722905	140.722905	140.722905	140.722905	154.320835	13.597931	-0.000000
12.245256	0.528686	0.046925	0.000254	0.013031	0.444313	1.991914	0.005509	0.555687	1.187681	0.003075	7.071314	154.354349	154.353336	140.752098	140.752098	140.752098	140.752098	154.353336	13.601238	0.000000
12.251501	0.528463	0.046925	0.000254	0.013034	0.444253	1.991875	0.005509	0.555747	1.187656	0.003075	7.071537	154.386831	154.385818	140.781275	140.781275	140.781275	140.781275	154.385818	13.604543	0.000000
12.257747	0.528240	0.046924	0.000254	0.013037	0.444193	1.991836	0.005510	0.555807	1.187631	0.003076	7.071760	154.419296	154.418283	140.810435	140.810435	140.810435	140.810435	154.418283	13.607847	0.000000
12.263993	0.528018	0.046924	0.000254	0.013041	0.444134	1.991797	0.005511	0.555866	1.187606	0.003076	7.071982	154.451742	154.450728	140.839579	140.839579	140.839579	140.839579	154.450728	13.611150	0.000000
12.270239	0.527795	0.046924	0.000254	0.013044	0.444074	1.991758	0.005512	0.555926	1.187581	0.003076	7.072205	154.484169	154.483156	140.868706	140.868706	140.868706	140.868706	154.483156	13.614450	0.000000
12.276484	0.527573	0.046924	0.000254	0.013047	0.444014	1.991719	0.005513	0.555986	1.187557	0.003076	7.072427	154.516579	154.515565	140.897816	140.897816	140.897816	140.897816	154.515565	13.617749	-0.000000
12.282730	0.527351	0.046924	0.000254	0.013050	0.443954	1.991681	0.005514	0.556046	1.187532	0.003076	7.072649	154.548970	154.547956	140.926910	140.926910	140.926910	140.926910	154.547956	13.621047	0.000000
12.288976	0.527130	0.046924	0.000254	0.013053	0.443895	1.991642	0.005515	0.556105	1.187507	0.003076	7.072870	154.581343	154.580329	140.955987	140.955987	140.955987	140.955987	154.580329	13.624343	0.000000
12.295221	0.526908	0.046923	0.000254	0.013057	0.443835	1.991603	0.005515	0.556165	1.187482	0.003077	7.073092	154.613697	154.612684	140.985047	140.985047	140.985047	140.985047	154.612684	13.627637	-0.000000
12.301467	0.526687	0.046923	0.000254	0.013060	0.443775	1.991564	0.005516	0.556225	1.187457	0.003077	7.073313	154.646034	154.645020	141.014091	141.014091	141.014091	141.014091	154.645020	13.630929	-0.000000
12.307713	0.526466	0.046923	0.000254	0.013063	0.443716	1.991526	0.005517	0.556284	1.187432	0.003077	7.073534	154.678352	154.677339	141.043119	141.043119	141.043119	141.043119	154.677339	13.634220	-0.000000
12.313959	0.526245	0.046923	0.000254	0.013066	0.443656	1.991487	0.005518	0.556344	1.187408	0.003077	7.073755	154.710652	154.709639	141.072130	141.072130	141.072130	141.072130	154.709639	13.637509	0.000000
12.320204	0.526024	0.046923	0.000254	0.013070	0.443597	1.991449	0.005519	0.556403	1.187383	0.003077	7.073976	154.742934	154.741920	141.101124	141.101124	141.101124	141.101124	154.741920	13.640796	0.000000
12.326450	0.525804	0.046923	0.000254	0.013073	0.443537	1.991410	0.005520	0.556463	1.187358	0.003077	7.074196	154.775198	154.774184	141.130102	141.130102	141.130102	141.130102	154.774184	13.644082	0.000000
12.332696	0.525584	0.046922	0.000254	0.013076	0.443478	1.991371	0.005521	0.556522	1.187333	0.003078	7.074416	154.807444	154.806430	141.159063	141.159063	141.159063	141.159063	154.806430	13.647367	-0.000000
12.338942	0.525364	0.046922	0.000254	0.013079	0.443419	1.991333	0.005521	0.556581	1.187309	0.003078	7.074636	154.839672	154.838657	141.188008	141.188008	141.188008	141.188008	154.838657	13.650649	-0.000000
12.345187	0.525144	0.046922	0.000254	0.013082	0.443359	1.991294	0.005522	0.556641	1.187284	0.003078	7.074856	154.871881	154.870867	141.216937	141.216937	141.216937	141.216937	154.870867	13.653930	-0.000000
12.351433	0.524924	0.046922	0.000254	0.013086	0.443300	1.991256	0.005523	0.556700	1.187259	0.003078	7.075076	154.904072	154.903058	141.245849	141.245849	141.245849	141.245849	154.903058	13.657209	-0.000000
12.357679	0.524705	0.046922	0.000254	0.013089	0.443241	1.991218	0.005524	0.556759	1.187235	0.003078	7.075295	154.936246	154.935231	141.274745	141.274745	141.274745	141.274745	154.935231	13.660487	-0.000000
12.363925	0.524486	0.046922	0.000254	0.013092	0.443182	1.991179	0.005525	0.556818	1.187210	0.003078	7.075514	154.968401	154.967387	141.303624	141.303624	141.303624	141.303624	154.967387	13.663763	0.000000
12.370171	0.524267	0.046921	0.000254	0.013095	0.443123	1.991141	0.005526	0.556877	1.187186	0.003079	7.075733	155.000539	154.999524	141.332487	141.332487	141.332487	141.332487	154.999524	13.667037	-0.000000
12.376417	0.524048	0.046921	0.000254	0.013099	0.443064	1.991102	0.005526	0.556936	1.187161	0.003079	7.075952	155.032658	155.031643	141.361333	141.361333	141.361333	141.361333	155.031643	13.670310	-0.000000
12.382662	0.523830	0.046921	0.000254	0.013102	0.443005	1.991064	0.005527	0.556995	1.187136	0.003079	7.076170	155.064759	155.063744	141.390163	141.390163	141.390163	141.390163	155.063744	13.673581	0.000000
12.388908	0.523611	0.046921	0.000254	0.013105	0.442946	1.991026	0.005528	0.557054	1.187112	0.003079	7.076389	155.096843	155.095828	141.418977	141.418977	141.418977	141.418977	155.095828	13.676851	-0.000000
12.395154	0.523393	0.046921	0.000254	0.013108	0.442887	1.990988	0.005529	0.557113	1.187087	0.003079	7.076607	155.128908	155.127893	141.447774	141.447774	141.447774	141.447774	155.127893	13.680119	0.000000
12.401400	0.523175	0.046921	0.000254	0.013111	0.442828	1.990949	0.005530	0.557172	1.187063	0.003079	7.076825	155.160955	155.159940	141.476556	141.476556	141.476556	141.476556	155.159940	13.683385	0.000000
12.407646	0.522958	0.046920	0.000254	0.013115	0.442769	1.990911	0.005531	0.557231	1.187038	0.003080	7.077042	155.192985	155.191970	141.505320	141.505320	141.505320	141.505320	155.191970	13.686649	-0.000000
12.413892	0.522740	0.046920	0.000254	0.013118	0.442710	1.990873	0.005531	0.557290	1.187014	0.003080	7.077260	155.224997	155.223981	141.534069	141.534069	141.534069	141.534069	155.223981	13.689912	-0.000000
12.420138	0.522523	0.046920	0.000254	0.013121	0.442652	1.990835	0.005532	0.557348	1.186989	0.003080	7.077477	155.256990	155.255975	141.562801	141.562801	141.562801	141.562801	155.255975	13.693174	0.000000
12.426383	0.522306	0.046920	0.000254	0.013124	0.442593	1.990797	0.005533	0.557407	1.186965	0.003080	7.077694	155.288966	155.287951	141.591517	141.591517	141.591517	141.591517	155.287951	13.696434	-0.000000
12.432629	0.522089	0.046920	0.000254	0.013127	0.442534	1.990759	0.005534	0.557466	1.186941	0.003080	7.077911	155.320924	155.319909	141.620217	141.620217	141.620217	141.620217	155.319909	13.699692	0.000000
12.438875	0.521872	0.046920	0.000254	0.013131	0.442476	1.990721	0.005535	0.557524	1.186916	0.003080	7.078128	155.352864	155.351849	141.648900	141.648900	141.648900	141.648900	155.351849	13.702948	0.000000
12.445121	0.521656	0.046919	0.000254	0.013134	0.442417	1.990683	0.005536	0.557583	1.186892	0.003081	7.078344	155.384786	155.383771	141.677568	141.677568	141.677568	141.677568	155.383771	13.706203	-0.000000
12.451367	0.521440	0.046919	0.000254	0.013137	0.442359	1.990645	0.005536	0.557641	1.186867	0.003081	7.078560	155.416691	155.415675	141.706219	141.706219	141.706219	141.706219	155.415675	13.709456	0.000000
12.457613	0.521224	0.046919	0.000254	0.013140	0.442300	1.990607	0.005537	0.557700	1.186843	0.003081	7.078776	155.448578	155.447562	141.734854	141.734854	141.734854	141.734854	155.447562	13.712708	-0.000000
12.463859	0.521008	0.046919	0.000254	0.013143	0.442242	1.990569	0.005538	0.557758	1.186819	0.003081	7.078992	155.480447	155.479431	141.763473	141.763473	141.763473	141.763473	155.479431	13.715958	-0.000000
12.470105	0.520792	0.046919	0.000254	0.013146	0.442183	1.990531	0.005539	0.557817	1.186794	0.003081	7.079208	155.512298	155.511282	141.792075	141.792075	141.792075	141.792075	155.511282	13.719206	-0.000000
12.476351	0.520577	0.046919	0.000254	0.013150	0.442125	1.990493	0.005540	0.557875	1.186770	0.003081	7.079423	155.544131	155.543115	141.820662	141.820662	141.820662	141.820662	155.543115	13.722453	-0.000000
12.482597	0.520362	0.046918	0.000254	0.013153	0.442067	1.990455	0.005541	0.557933	1.186746	0.003082	7.079638	155.575947	155.574931	141.849232	141.849232	141.849232	141.849232	155.574931	13.725698	0.000000
12.488843	0.520147	0.046918	0.000254	0.013156	0.442008	1.990417	0.005541	0.557992	1.186722	0.003082	7.079853	155.607745	155.606728	141.877786	141.877786	141.877786	141.877786	155.606728	13.728942	0.000000
12.495089	0.519932	0.046918	0.000254	0.013159	0.441950	1.990380	0.005542	0.558050	1.186697	0.003082	7.080068	155.639525	155.638509	141.906324	141.906324	141.906324	141.906324	155.638509	13.732184	0.000000
12.501335	0.519717	0.046918	0.000254	0.013162	0.441892	1.990342	0.005543	0.558108	1.186673	0.003082	7.080283	155.671287	155.670271	141.934847	141.934847	141.934847	141.934847	155.670271	13.735424	0.000000
12.507581	0.519503	0.046918	0.000254	0.013166	0.441834	1.990304	0.005544	0.558166	1.186649	0.003082	7.080497	155.703032	155.702016	141.963353	141.963353	141.963353	141.963353	155.702016	13.738663	-0.000000
12.513827	0.519289	0.046918	0.000254	0.013169	0.441776	1.990266	0.005545	0.558224	1.186625	0.003082	7.080711	155.734759	155.733743	141.991842	141.991842	141.991842	141.991842	155.733743	13.741900	-0.000000
12.520073	0.519075	0.046917	0.000254	0.013172	0.441718	1.990229	0.005546	0.558282	1.186601	0.003083	7.080925	155.766469	155.765452	142.020316	142.020316	142.020316	142.020316	155.765452	13.745136	-0.000000
12.526319	0.518861	0.046917	0.000254	0.013175	0.441660	1.990191	0.005546	0.558340	1.186576	0.003083	7.081139	155.798161	155.797144	142.048774	142.048774	142.048774	142.048774	155.797144	13.748370	0.000000
12.532565	0.518647	0.046917	0.000254	0.013178	0.441602	1.990153	0.005547	0.558398	1.186552	0.003083	7.081353	155.829835	155.828819	142.077216	142.077216	142.077216	142.077216	155.828819	13.751602	-0.000000
12.538811	0.518434	0.046917	0.000254	0.013181	0.441544	1.990116	0.005548	0.558456	1.186528	0.003083	7.081566	155.861492	155.860475	142.105642	142.105642	142.105642	142.105642	155.860475	13.754833	0.000000
12.545057	0.518221	0.046917	0.000254	0.013185	0.441486	1.990078	0.005549	0.558514	1.186504	0.003083	7.081779	155.893131	155.892114	142.134052	142.134052	142.134052	142.134052	155.892114	13.758062	0.000000
12.551303	0.518008	0.046917	0.000254	0.013188	0.441428	1.990041	0.005550	0.558572	1.186480	0.003083	7.081992	155.924753	155.923736	142.162446	142.162446	142.162446	142.162446	155.923736	13.761290	-0.000000
12.557549	0.517795	0.046917	0.000254	0.013191	0.441371	1.990003	0.005551	0.558629	1.186456	0.003083	7.082205	155.956357	155.955340	142.190824	142.190824	142.190824	142.190824	155.955340	13.764516	-0.000000
12.563795	0.517582	0.046916	0.000254	0.013194	0.441313	1.989966	0.005551	0.558687	1.186432	0.003084	7.082418	155.987943	155.986926	142.219186	142.219186	142.219186	142.219186	155.986926	13.767740	-0.000000
12.570041	0.517370	0.046916	0.000254	0.013197	0.441255	1.989928	0.005552	0.558745	1.186408	0.003084	7.082630	156.019512	156.018495	142.247532	142.247532	142.247532	142.247532	156.018495	13.770963	0.000000
12.576287	0.517158	0.046916	0.000254	0.013200	0.441197	1.989891	0.005553	0.558803	1.186384	0.003084	7.082842	156.051064	156.050047	142.275862	142.275862	142.275862	142.275862	156.050047	13.774184	0.000000
12.582533	0.516946	0.046916	0.000254	0.013204	0.441140	1.989853	0.005554	0.558860	1.186360	0.003084	7.083054	156.082598	156.081581	142.304177	142.304177	142.304177	142.304177	156.081581	13.777404	-0.000000
12.588779	0.516734	0.046916	0.000254	0.013207	0.441082	1.989816	0.005555	0.558918	1.186336	0.003084	7.083266	156.114115	156.113097	142.332475	142.332475	142.332475	142.332475	156.113097	13.780622	-0.000000
12.595026	0.516523	0.046916	0.000254	0.013210	0.441025	1.989779	0.005555	0.558975	1.186312	0.003084	7.083477	156.145614	156.144596	142.360758	142.360758	142.360758	142.360758	156.144596	13.783839	-0.000000
12.601272	0.516311	0.046915	0.000253	0.013213	0.440967	1.989741	0.005556	0.559033	1.186288	0.003085	7.083689	156.177095	156.176078	142.389024	142.389024	142.389024	142.389024	156.176078	13.787053	0.000000
12.607518	0.516100	0.046915	0.000253	0.013216	0.440910	1.989704	0.005557	0.559090	1.186264	0.003085	7.083900	156.208560	156.207542	142.417275	142.417275	142.417275	142.417275	156.207542	13.790267	0.000000
12.613764	0.515889	0.046915	0.000253	0.013219	0.440853	1.989667	0.005558	0.559147	1.186240	0.003085	7.084111	156.240006	156.238989	142.445510	142.445510	142.445510	142.445510	156.238989	13.793478	0.000000
12.620010	0.515678	0.046915	0.000253	0.013222	0.440795	1.989630	0.005559	0.559205	1.186216	0.003085	7.084322	156.271436	156.270418	142.473729	142.473729	142.473729	142.473729	156.270418	13.796689	-0.000000
12.626256	0.515468	0.046915	0.000253	0.013226	0.440738	1.989592	0.005560	0.559262	1.186192	0.003085	7.084532	156.302848	156.301830	142.501933	142.501933	142.501933	142.501933	156.301830	13.799897	-0.000000
12.632502	0.515257	0.046915	0.000253	0.013229	0.440681	1.989555	0.005560	0.559319	1.186168	0.003085	7.084743	156.334243	156.333225	142.530121	142.530121	142.530121	142.530121	156.333225	13.803104	0.000000
12.638748	0.515047	0.046914	0.000253	0.013232	0.440623	1.989518	0.005561	0.559377	1.186145	0.003086	7.084953	156.365620	156.364602	142.558293	142.558293	142.558293	142.558293	156.364602	13.806309	-0.000000
12.644995	0.514837	0.046914	0.000253	0.013235	0.440566	1.989481	0.005562	0.559434	1.186121	0.003086	7.085163	156.396980	156.395962	142.586449	142.586449	142.586449	142.586449	156.395962	13.809513	-0.000000
12.651241	0.514627	0.046914	0.000253	0.013238	0.440509	1.989444	0.005563	0.559491	1.186097	0.003086	7.085373	156.428323	156.427305	142.614589	142.614589	142.614589	142.614589	156.427305	13.812716	-0.000000
12.657487	0.514418	0.046914	0.000253	0.013241	0.440452	1.989407	0.005564	0.559548	1.186073	0.003086	7.085582	156.459648	156.458630	142.642714	142.642714	142.642714	142.642714	156.458630	13.815916	0.000000
12.663733	0.514208	0.046914	0.000253	0.013244	0.440395	1.989370	0.005564	0.559605	1.186049	0.003086	7.085792	156.490956	156.489938	142.670823	142.670823	142.670823	142.670823	156.489938	13.819115	-0.000000
12.669979	0.513999	0.046914	0.000253	0.013248	0.440338	1.989333	0.005565	0.559662	1.186026	0.003086	7.086001	156.522247	156.521229	142.698916	142.698916	142.698916	142.698916	156.521229	13.822313	0.000000
12.676226	0.513790	0.046913	0.000253	0.013251	0.440281	1.989296	0.005566	0.559719	1.186002	0.003087	7.086210	156.553521	156.552502	142.726994	142.726994	142.726994	142.726994	156.552502	13.825509	0.000000
12.682472	0.513581	0.046913	0.000253	0.013254	0.440224	1.989259	0.005567	0.559776	1.185978	0.003087	7.086419	156.584777	156.583759	142.755056	142.755056	142.755056	142.755056	156.583759	13.828703	0.000000
12.688718	0.513373	0.046913	0.000253	0.013257	0.440167	1.989222	0.005568	0.559833	1.185955	0.003087	7.086627	156.616017	156.614998	142.783102	142.783102	142.783102	142.783102	156.614998	13.831896	-0.000000
12.694964	0.513164	0.046913	0.000253	0.013260	0.440111	1.989185	0.005569	0.559889	1.185931	0.003087	7.086836	156.647239	156.646220	142.811133	142.811133	142.811133	142.811133	156.646220	13.835087	0.000000
12.701210	0.512956	0.046913	0.000253	0.013263	0.440054	1.989148	0.005569	0.559946	1.185907	0.003087	7.087044	156.678443	156.677425	142.839148	142.839148	142.839148	142.839148	156.677425	13.838277	-0.000000
12.707457	0.512748	0.046913	0.000253	0.013266	0.439997	1.989111	0.005570	0.560003	1.185884	0.003087	7.087252	156.709631	156.708612	142.867147	142.867147	142.867147	142.867147	156.708612	13.841465	-0.000000
12.713703	0.512540	0.046912	0.000253	0.013269	0.439940	1.989074	0.005571	0.560060	1.185860	0.003088	7.087460	156.740801	156.739782	142.895131	142.895131	142.895131	142.895131	156.739782	13.844652	0.000000
12.719949	0.512333	0.046912	0.000253	0.013273	0.439884	1.989038	0.005572	0.560116	1.185836	0.003088	7.087667	156.771955	156.770936	142.923099	142.923099	142.923099	142.923099	156.770936	13.847837	-0.000000
12.726195	0.512125	0.046912	0.000253	0.013276	0.439827	1.989001	0.005573	0.560173	1.185813	0.003088	7.087875	156.803091	156.802072	142.951052	142.951052	142.951052	142.951052	156.802072	13.851020	0.000000
12.732442	0.511918	0.046912	0.000253	0.013279	0.439770	1.988964	0.005573	0.560230	1.185789	0.003088	7.088082	156.834210	156.833191	142.978989	142.978989	142.978989	142.978989	156.833191	13.854202	0.000000
12.738688	0.511711	0.046912	0.000253	0.013282	0.439714	1.988927	0.005574	0.560286	1.185766	0.003088	7.088289	156.865312	156.864293	143.006910	143.006910	143.006910	143.006910	156.864293	13.857382	-0.000000
12.744934	0.511504	0.046912	0.000253	0.013285	0.439657	1.988891	0.005575	0.560343	1.185742	0.003088	7.088496	156.896397	156.895378	143.034817	143.034817	143.034817	143.034817	156.895378	13.860561	-0.000000
12.751180	0.511298	0.046911	0.000253	0.013288	0.439601	1.988854	0.005576	0.560399	1.185718	0.003089	7.088702	156.927465	156.926445	143.062707	143.062707	143.062707	143.062707	156.926445	13.863738	-0.000000
12.757427	0.511091	0.046911	0.000253	0.013291	0.439545	1.988817	0.005577	0.560455	1.185695	0.003089	7.088909	156.958516	156.957496	143.090582	143.090582	143.090582	143.090582	156.957496	13.866914	-0.000000
12.763673	0.510885	0.046911	0.000253	0.013294	0.439488	1.988781	0.005577	0.560512	1.185671	0.003089	7.089115	156.989549	156.988530	143.118442	143.118442	143.118442	143.118442	156.988530	13.870088	0.000000
12.769919	0.510679	0.046911	0.000253	0.013298	0.439432	1.988744	0.005578	0.560568	1.185648	0.003089	7.089321	157.020566	157.019546	143.146286	143.146286	143.146286	143.146286	157.019546	13.873261	0.000000
12.776166	0.510473	0.046911	0.000253	0.013301	0.439376	1.988708	0.005579	0.560624	1.185625	0.003089	7.089527	157.051566	157.050546	143.174114	143.174114	143.174114	143.174114	157.050546	13.876432	0.000000
12.782412	0.510267	0.046911	0.000253	0.013304	0.439319	1.988671	0.005580	0.560681	1.185601	0.003089	7.089733	157.082548	157.081528	143.201927	143.201927	143.201927	143.201927	157.081528	13.879601	0.000000
12.788658	0.510062	0.046911	0.000253	0.013307	0.439263	1.988634	0.005581	0.560737	1.185578	0.003089	7.089938	157.113514	157.112494	143.229725	143.229725	143.229725	143.229725	157.112494	13.882769	-0.000000
12.794905	0.509856	0.046910	0.000253	0.013310	0.439207	1.988598	0.005581	0.560793	1.185554	0.003090	7.090144	157.144463	157.143443	143.257507	143.257507	143.257507	143.257507	157.143443	13.885935	-0.000000
12.801151	0.509651	0.046910	0.000253	0.013313	0.439151	1.988562	0.005582	0.560849	1.185531	0.003090	7.090349	157.175395	157.174375	143.285274	143.285274	143.285274	143.285274	157.174375	13.889100	0.000000
12.807397	0.509446	0.046910	0.000253	0.013316	0.439095	1.988525	0.005583	0.560905	1.185508	0.003090	7.090554	157.206309	157.205289	143.313026	143.313026	143.313026	143.313026	157.205289	13.892263	-0.000000
12.813644	0.509241	0.046910	0.000253	0.013319	0.439039	1.988489	0.005584	0.560961	1.185484	0.003090	7.090759	157.237207	157.236187	143.340762	143.340762	143.340762	143.340762	157.236187	13.895425	-0.000000
12.819890	0.509037	0.046910	0.000253	0.013322	0.438983	1.988452	0.005585	0.561017	1.185461	0.003090	7.090963	157.268088	157.267068	143.368483	143.368483	143.368483	143.368483	157.267068	13.898585	0.000000
12.826136	0.508833	0.046910	0.000253	0.013325	0.438927	1.988416	0.005585	0.561073	1.185437	0.003090	7.091167	157.298953	157.297932	143.396188	143.396188	143.396188	143.396188	157.297932	13.901744	0.000000
12.832383	0.508628	0.046909	0.000253	0.013329	0.438871	1.988380	0.005586	0.561129	1.185414	0.003091	7.091372	157.329800	157.328779	143.423878	143.423878	143.423878	143.423878	157.328779	13.904901	0.000000
12.838629	0.508424	0.046909	0.000253	0.013332	0.438815	1.988343	0.005587	0.561185	1.185391	0.003091	7.091576	157.360630	157.359610	143.451553	143.451553	143.451553	143.451553	157.359610	13.908057	-0.000000
12.844875	0.508221	0.046909	0.000253	0.013335	0.438759	1.988307	0.005588	0.561241	1.185368	0.003091	7.091779	157.391444	157.390423	143.479213	143.479213	143.479213	143.479213	157.390423	13.911211	0.000000
12.851122	0.508017	0.046909	0.000253	0.013338	0.438704	1.988271	0.005589	0.561296	1.185344	0.003091	7.091983	157.422241	157.421220	143.506857	143.506857	143.506857	143.506857	157.421220	13.914363	0.000000
12.857368	0.507814	0.046909	0.000253	0.013341	0.438648	1.988235	0.005589	0.561352	1.185321	0.003091	7.092186	157.453021	157.452000	143.534486	143.534486	143.534486	143.534486	157.452000	13.917514	0.000000
12.863615	0.507610	0.046909	0.000253	0.013344	0.438592	1.988199	0.005590	0.561408	1.185298	0.003091	7.092390	157.483784	157.482763	143.562099	143.562099	143.562099	143.562099	157.482763	13.920664	0.000000
12.869861	0.507407	0.046908	0.000253	0.013347	0.438537	1.988162	0.005591	0.561463	1.185275	0.003092	7.092593	157.514530	157.513509	143.589698	143.589698	143.589698	143.589698	157.513509	13.923812	-0.000000
12.876107	0.507204	0.046908	0.000253	0.013350	0.438481	1.988126	0.005592	0.561519	1.185251	0.003092	7.092796	157.545260	157.544239	143.617281	143.617281	143.617281	143.617281	157.544239	13.926958	0.000000
12.882354	0.507002	0.046908	0.000253	0.013353	0.438425	1.988090	0.005593	0.561575	1.185228	0.003092	7.092998	157.575973	157.574951	143.644849	143.644849	143.644849	143.644849	157.574951	13.930103	-0.000000
12.888600	0.506799	0.046908	0.000253	0.013356	0.438370	1.988054	0.005593	0.561630	1.185205	0.003092	7.093201	157.606669	157.605647	143.672401	143.672401	143.672401	143.672401	157.605647	13.933246	-0.000000
12.894847	0.506597	0.046908	0.000253	0.013359	0.438314	1.988018	0.005594	0.561686	1.185182	0.003092	7.093403	157.637348	157.636327	143.699939	143.699939	143.699939	143.699939	157.636327	13.936388	-0.000000
12.901093	0.506395	0.046908	0.000253	0.013363	0.438259	1.987982	0.005595	0.561741	1.185159	0.003092	7.093605	157.668011	157.666989	143.727461	143.727461	143.727461	143.727461	157.666989	13.939528	-0.000000
12.907340	0.506193	0.046907	0.000253	0.013366	0.438204	1.987946	0.005596	0.561796	1.185136	0.003093	7.093807	157.698657	157.697635	143.754968	143.754968	143.754968	143.754968	157.697635	13.942667	-0.000000
12.913586	0.505991	0.046907	0.000253	0.013369	0.438148	1.987910	0.005597	0.561852	1.185113	0.003093	7.094009	157.729286	157.728264	143.782460	143.782460	143.782460	143.782460	157.728264	13.945804	0.000000
12.919832	0.505790	0.046907	0.000253	0.013372	0.438093	1.987874	0.005597	0.561907	1.185090	0.003093	7.094210	157.759898	157.758877	143.809937	143.809937	143.809937	143.809937	157.758877	13.948940	-0.000000
12.926079	0.505588	0.046907	0.000253	0.013375	0.438038	1.987838	0.005598	0.561962	1.185067	0.003093	7.094412	157.790494	157.789473	143.837399	143.837399	143.837399	143.837399	157.789473	13.952074	-0.000000
12.932325	0.505387	0.046907	0.000253	0.013378	0.437982	1.987802	0.005599	0.562018	1.185044	0.003093	7.094613	157.821074	157.820052	143.864845	143.864845	143.864845	143.864845	157.820052	13.955207	0.000000
12.938572	0.505186	0.046907	0.000253	0.013381	0.437927	1.987766	0.005600	0.562073	1.185020	0.003093	7.094814	157.851636	157.850615	143.892277	143.892277	143.892277	143.892277	157.850615	13.958338	-0.000000
12.944818	0.504985	0.046907	0.000253	0.013384	0.437872	1.987731	0.005601	0.562128	1.184997	0.003093	7.095015	157.882182	157.881161	143.919693	143.919693	143.919693	143.919693	157.881161	13.961467	0.000000
12.951065	0.504785	0.046906	0.000253	0.013387	0.437817	1.987695	0.005601	0.562183	1.184974	0.003094	7.095215	157.912712	157.911690	143.947094	143.947094	143.947094	143.947094	157.911690	13.964595	0.000000
[truncated: 1,128 more rows]
